# Supplementary material for: Changes in the metabolic potential of the sponge microbiome under ocean acidification
Source: Nat Commun. 2019 Sep 12;10:4134. doi: 10.1038/s41467-019-12156-y (PMC6742649; doi:10.1038/s41467-019-12156-y)
Supplement: Supplementary file 3 — Source Data [file 41467_2019_12156_MOESM3_ESM.xlsx]

## Sheet: Fig1a
		Control	Control	Control	Seep	Seep	Seep
Species	KO ID	co14ic	co15ic	co6ic19	co35is	co46is	co52is	Mean Control C. singaporensis	Mean Seep C. singaporensis	SD Control	SD Seep
C. singaporensis	K00001	0.0323417	0.0596103	0.0554883	0.0450248	0.0240978	0.0342442	0.0491467	0.0344556	0.0146988	0.0104651
C. singaporensis	K00003	0.0529517	0.0453418	0.0456589	0.0532687	0.0580249	0.0583419	0.0479841	0.0565452	0.00430492	0.00284191
C. singaporensis	K00004	0.00665859	0.00856105	0.0110977	0	0.00190245	0.00158538	0.00877243	0.00116261	0.00222707	0.00101926
C. singaporensis	K00005	0.0117318	0.00729274	0.00570736	0.000951227	0.00634152	0.00602444	0.00824397	0.00443906	0.00312283	0.00302471
C. singaporensis	K00007	0.00539029	0.00158538	0.000951227	0.00190245	0.00158538	0.0012683	0.0026423	0.00158538	0.00240086	0.000317076
C. singaporensis	K00008	0.112562	0.107172	0.096074	0.0301222	0.0786348	0.0630981	0.105269	0.057285	0.00840699	0.0247732
C. singaporensis	K00009	0	0	0	0.000951227	0.000634152	0.00253661	0	0.001374	0	0.00101926
C. singaporensis	K00010	0.0396345	0.0757811	0.0424882	0.0364637	0.0637322	0.033293	0.0526346	0.0444963	0.0200962	0.0167341
C. singaporensis	K00011	0.0012683	0	0.000634152	0	0	0	0.000634152	0	0.000634152	0
C. singaporensis	K00012	0.045976	0.0805373	0.0856105	0.0824397	0.111294	0.0906837	0.0707079	0.0948057	0.0215681	0.014862
C. singaporensis	K00013	0.0618298	0.0894154	0.0986106	0.0951227	0.10305	0.101147	0.0832852	0.0997732	0.0191413	0.00413821
C. singaporensis	K00014	0.0653176	0.0799031	0.0735616	0.0789519	0.0843422	0.075147	0.0729274	0.0794803	0.00731339	0.00462032
C. singaporensis	K00015	0.0393174	0.0443906	0.0481955	0.0313905	0.0554883	0.0561224	0.0439678	0.0476671	0.00445413	0.0140995
C. singaporensis	K00018	0.00317076	0.00539029	0.0101464	0.0269514	0.0139513	0.0187075	0.00623582	0.0198701	0.00356387	0.00657757
C. singaporensis	K00019	0.00951227	0.00507321	0.00887812	0.0133172	0.00443906	0.00570736	0.0078212	0.0078212	0.00240086	0.00480172
C. singaporensis	K00020	0.123977	0.0824397	0.0970252	0.120489	0.0843422	0.0786348	0.101147	0.0944886	0.021073	0.022697
C. singaporensis	K00021	0.00507321	0.0012683	0.00253661	0.000317076	0.000634152	0	0.00295937	0.000317076	0.00193737	0.000317076
C. singaporensis	K00023	0.0218782	0.00602444	0.0158538	0.0513663	0.00887812	0.0114147	0.0145855	0.0238864	0.00800263	0.0238321
C. singaporensis	K00024	0.0662688	0.0875129	0.110025	0.105586	0.12144	0.116367	0.0879357	0.114464	0.0218813	0.00809631
C. singaporensis	K00027	0.0149026	0.0447077	0.0513663	0.0307564	0.0399516	0.0437565	0.0369922	0.0381548	0.0194177	0.00668371
C. singaporensis	K00029	0.0358296	0.0190245	0.0279027	0.0650005	0.0266344	0.0218782	0.0275856	0.0378377	0.00840699	0.0236436
C. singaporensis	K00030	0.0164879	0.0548541	0.0539029	0.0345613	0.0453418	0.0532687	0.0417483	0.0443906	0.0218813	0.00938994
C. singaporensis	K00031	0.0821226	0.0605615	0.0694396	0.0849763	0.0808543	0.0783177	0.0707079	0.0813828	0.0108364	0.0033606
C. singaporensis	K00032	0.000634152	0	0	0	0.000951227	0	0.000211384	0.000317076	0.000366128	0.000549191
C. singaporensis	K00033	0.0339271	0.0237807	0.0183904	0.00412199	0.0110977	0.0107806	0.0253661	0.00866674	0.00788875	0.00393906
C. singaporensis	K00034	0.025049	0.0466101	0.0437565	0.0177562	0.0142684	0.0130001	0.0384719	0.0150083	0.0117118	0.00246287
C. singaporensis	K00036	0.0355125	0.0726104	0.0440735	0.0773665	0.0437565	0.0634152	0.0507321	0.0615127	0.0194246	0.0168856
C. singaporensis	K00038	0.0260002	0.012366	0.0133172	0.00443906	0.00982935	0.00729274	0.0172278	0.00718705	0.00761202	0.0026967
C. singaporensis	K00039	0.000634152	0.000634152	0.00221953	0	0.000634152	0.000634152	0.00116261	0.000422768	0.000915319	0.000366128
C. singaporensis	K00040	0.00539029	0.000634152	0.0012683	0.00221953	0.00158538	0.00190245	0.00243091	0.00190245	0.00258243	0.000317076
C. singaporensis	K00041	0.000634152	0.00253661	0.00190245	0	0.00253661	0.000634152	0.00169107	0.00105692	0.000968683	0.00132009
C. singaporensis	K00042	0.0304393	0.0707079	0.091952	0.0504151	0.0688054	0.0827568	0.0643664	0.0673258	0.0312428	0.0162216
C. singaporensis	K00043	0.00380491	0.000317076	0.0012683	0.00760982	0.00380491	0.00602444	0.00179676	0.00581306	0.00180297	0.00191124
C. singaporensis	K00045	0.00317076	0.0012683	0.00348783	0	0.00158538	0.000634152	0.0026423	0.000739844	0.00120043	0.000797957
C. singaporensis	K00046	0.0275856	0.0298051	0.0266344	0.0202929	0.0161709	0.0202929	0.0280084	0.0189189	0.00162711	0.00237983
C. singaporensis	K00050	0.0355125	0.0301222	0.0339271	0.0558053	0.0583419	0.0580249	0.0331873	0.0573907	0.00277026	0.0013821
C. singaporensis	K00052	0.0738787	0.110025	0.104001	0.0998789	0.10305	0.103684	0.0959683	0.102204	0.0193659	0.00203851
C. singaporensis	K00053	0.0713421	0.0982935	0.0852934	0.0833909	0.101464	0.110977	0.0849763	0.0986106	0.0134785	0.0140125
C. singaporensis	K00054	0.0152196	0.0234636	0.0304393	0.0158538	0.0497809	0.050098	0.0230408	0.0385776	0.00761862	0.01968
C. singaporensis	K00055	0.00475614	0.000634152	0.00380491	0	0.000634152	0.000317076	0.00306507	0.000317076	0.00215829	0.000317076
C. singaporensis	K00057	0.0409028	0.0472443	0.0456589	0.0488297	0.0304393	0.0298051	0.044602	0.036358	0.00330023	0.0108054
C. singaporensis	K00058	0.15727	0.220685	0.176611	0.0789519	0.130318	0.130635	0.184855	0.113302	0.0325014	0.0297483
C. singaporensis	K00059	0.392223	0.372881	0.324686	0.161392	0.172489	0.182953	0.363263	0.172278	0.0347807	0.0107821
C. singaporensis	K00060	0.00760982	0.0117318	0.0117318	0.0136343	0.00317076	0.00443906	0.0103578	0.00708136	0.00237983	0.0057103
C. singaporensis	K00062	0	0.000951227	0.00285368	0	0.000951227	0	0.0012683	0.000317076	0.00145302	0.000549191
C. singaporensis	K00064	0.0383662	0.0351954	0.0272685	0.0196587	0.0133172	0.00570736	0.03361	0.0128944	0.00571617	0.00698527
C. singaporensis	K00065	0.0313905	0.0348783	0.0393174	0.00507321	0.00951227	0.0136343	0.0351954	0.00940658	0.00397295	0.0042815
C. singaporensis	K00067	0.0114147	0.0117318	0.0149026	0.0171221	0.00602444	0.00475614	0.012683	0.00930089	0.0019287	0.00680298
C. singaporensis	K00068	0.0012683	0.000634152	0	0	0	0	0.000634152	0	0.000634152	0
C. singaporensis	K00073	0.00760982	0.00824397	0.00760982	0	0.00190245	0	0.0078212	0.000634152	0.000366128	0.00109838
C. singaporensis	K00074	0.0383662	0.0263173	0.0301222	0.0573907	0.0301222	0.0263173	0.0316019	0.0379434	0.00615922	0.016949
C. singaporensis	K00075	0.045976	0.0323417	0.0355125	0.0374149	0.0260002	0.0237807	0.0379434	0.0290653	0.00713479	0.00731568
C. singaporensis	K00076	0.00824397	0.00856105	0.00634152	0.00253661	0.00253661	0.00221953	0.00771551	0.00243091	0.00120043	0.000183064
C. singaporensis	K00077	0.0573907	0.0345613	0.0409028	0.0285368	0.0158538	0.0142684	0.0442849	0.019553	0.0117845	0.00782049
C. singaporensis	K00078	0.00412199	0.00443906	0.00317076	0	0	0	0.0039106	0	0.000660046	0
C. singaporensis	K00081	0.000951227	0	0.000634152	0	0	0.000951227	0.00052846	0.000317076	0.000484341	0.000549191
C. singaporensis	K00082	0.012683	0.00539029	0.00190245	0.0012683	0.00539029	0.00856105	0.00665859	0.00507321	0.00550106	0.0036567
C. singaporensis	K00087	0.020927	0.0164879	0.0161709	0	0.00602444	0.00539029	0.0178619	0.00380491	0.00265916	0.00331037
C. singaporensis	K00088	0.0802202	0.12144	0.0818056	0.0967081	0.110977	0.119538	0.0944886	0.109074	0.0233541	0.011533
C. singaporensis	K00090	0.00190245	0	0.000951227	0	0.000317076	0	0.000951227	0.000105692	0.000951227	0.000183064
C. singaporensis	K00091	0.0221953	0.0190245	0.012683	0.00285368	0.00539029	0.00475614	0.0179676	0.00433337	0.00484341	0.00132009
C. singaporensis	K00096	0.0104635	0.0240978	0.0174392	0.0240978	0.0469272	0.0475614	0.0173335	0.0395288	0.00681774	0.0133674
C. singaporensis	K00097	0.0491467	0.0374149	0.0405857	0.0611956	0.0282197	0.029171	0.0423825	0.0395288	0.00606878	0.0187701
C. singaporensis	K00098	0.00190245	0.00317076	0.000634152	0	0	0.0012683	0.00190245	0.000422768	0.0012683	0.000732255
C. singaporensis	K00099	0.0472443	0.0783177	0.0634152	0.0624639	0.0443906	0.0551712	0.0629924	0.0540086	0.015541	0.00909258
C. singaporensis	K00100	0.0659518	0.0494638	0.0523175	0.0434394	0.0260002	0.037732	0.055911	0.0357239	0.00881182	0.00889132
C. singaporensis	K00101	0.0244148	0.0180733	0.016805	0.0114147	0.00665859	0.00443906	0.0197644	0.00750413	0.00407702	0.00356387
C. singaporensis	K00102	0.0424882	0.0247319	0.0361466	0.0345613	0.00760982	0.00665859	0.0344556	0.0162766	0.0089981	0.0158422
C. singaporensis	K00103	0.000634152	0	0	0	0	0.000951227	0.000211384	0.000317076	0.000366128	0.000549191
C. singaporensis	K00104	0.0599273	0.0450248	0.0447077	0.0409028	0.029171	0.0443906	0.0498866	0.0381548	0.00869698	0.00797326
C. singaporensis	K00105	0	0.00190245	0	0	0.000951227	0	0.000634152	0.000317076	0.00109838	0.000549191
C. singaporensis	K00108	0.12683	0.0830739	0.102098	0.0840251	0.0478784	0.0462931	0.104001	0.0593989	0.0219402	0.0213417
C. singaporensis	K00109	0.00285368	0.00380491	0.00412199	0	0	0	0.00359353	0	0.000660046	0
C. singaporensis	K00111	0.0240978	0.0139513	0.0174392	0.0253661	0.00665859	0.00982935	0.0184961	0.0139513	0.00515512	0.0100118
C. singaporensis	K00113	0.000951227	0.00221953	0.00317076	0	0	0	0.00211384	0	0.00111353	0
C. singaporensis	K00114	0.0621469	0.0456589	0.0748299	0.00824397	0.0107806	0.0187075	0.0608786	0.0125773	0.0146268	0.00545825
C. singaporensis	K00116	0.00982935	0.00317076	0.00190245	0.00253661	0.00634152	0.00697567	0.00496752	0.0052846	0.00425796	0.00240086
C. singaporensis	K00117	0.058659	0.0716591	0.0684884	0.00443906	0.00951227	0.0237807	0.0662688	0.0125773	0.00677831	0.0100285
C. singaporensis	K00118	0.00507321	0.00475614	0.00317076	0	0	0	0.00433337	0	0.00101926	0
C. singaporensis	K00121	0.0830739	0.128733	0.0982935	0.110342	0.079586	0.0833909	0.103367	0.0911064	0.0232484	0.0167671
C. singaporensis	K00122	0.0380491	0.0187075	0.0202929	0.0345613	0.0117318	0.0174392	0.0256831	0.0212441	0.0107385	0.0118808
C. singaporensis	K00123	0.0986106	0.138245	0.131269	0.154733	0.0998789	0.0948057	0.122708	0.116473	0.0211587	0.0332315
C. singaporensis	K00124	0.0139513	0.00982935	0.0142684	0.00539029	0.00443906	0.00539029	0.012683	0.00507321	0.00247644	0.000549191
C. singaporensis	K00126	0.00158538	0.00190245	0.0012683	0	0	0	0.00158538	0	0.000317076	0
C. singaporensis	K00127	0.00887812	0.0079269	0.0079269	0.00665859	0.00380491	0.000634152	0.00824397	0.00369922	0.000549191	0.00301361
C. singaporensis	K00128	0.075464	0.062781	0.0748299	0.096074	0.0415369	0.0409028	0.071025	0.0595046	0.00714653	0.0316716
C. singaporensis	K00130	0.0139513	0.0107806	0.0104635	0.0206099	0.00951227	0.00824397	0.0117318	0.0127887	0.0019287	0.00680298
C. singaporensis	K00131	0.00443906	0.00253661	0.00317076	0.00348783	0.00221953	0.0012683	0.00338214	0.00232522	0.000968683	0.00111353
C. singaporensis	K00132	0.00158538	0.00285368	0.0012683	0.00729274	0.000634152	0	0.00190245	0.0026423	0.000838904	0.00403987
C. singaporensis	K00133	0.0691225	0.118586	0.0957569	0.0887812	0.110977	0.0992447	0.0944886	0.0996675	0.0247563	0.0111037
C. singaporensis	K00134	0.0694396	0.0824397	0.0856105	0.0802202	0.0535858	0.062781	0.0791633	0.065529	0.00856887	0.0135282
C. singaporensis	K00135	0.041854	0.0789519	0.075147	0.100196	0.0748299	0.0833909	0.0653176	0.0861389	0.0204089	0.0129044
C. singaporensis	K00137	0.000634152	0.000634152	0	0.0174392	0.00380491	0.00602444	0.000422768	0.00908951	0.000366128	0.00731568
C. singaporensis	K00140	0.0532687	0.03361	0.029488	0.0675371	0.0187075	0.0288539	0.0387889	0.0383662	0.0127081	0.0257672
C. singaporensis	K00145	0.071025	0.0716591	0.102098	0.0510492	0.0564395	0.050098	0.0815942	0.0525289	0.01776	0.00341991
C. singaporensis	K00146	0.0117318	0.00887812	0.00602444	0.000317076	0.00380491	0.00158538	0.00887812	0.00190245	0.00285368	0.0017654
C. singaporensis	K00147	0.0589761	0.0830739	0.0862446	0.0561224	0.0481955	0.0564395	0.0760982	0.0535858	0.0149127	0.00467082
C. singaporensis	K00148	0.000317076	0	0.000634152	0	0	0	0.000317076	0	0.000317076	0
C. singaporensis	K00150	0.0161709	0.0149026	0.012683	0.00982935	0.0456589	0.0424882	0.0145855	0.0326588	0.0017654	0.0198344
C. singaporensis	K00151	0.0155367	0.0117318	0.0145855	0.0155367	0.012683	0.0091952	0.0139513	0.0124716	0.00198014	0.00317604
C. singaporensis	K00153	0.0110977	0.0079269	0.00665859	0.0091952	0.00158538	0.00317076	0.00856105	0.00465045	0.00228647	0.0040149
C. singaporensis	K00154	0.00253661	0	0.000634152	0.00348783	0	0	0.00105692	0.00116261	0.00132009	0.0020137
C. singaporensis	K00156	0.000634152	0.00380491	0.000317076	0	0	0	0.00158538	0	0.0019287	0
C. singaporensis	K00158	0	0.00380491	0	0	0	0.000634152	0.0012683	0.000211384	0.00219677	0.000366128
C. singaporensis	K00161	0.117952	0.100513	0.117952	0.0814885	0.0875129	0.0729274	0.112139	0.0806429	0.0100685	0.00732941
C. singaporensis	K00162	0.0935374	0.0859275	0.0938544	0.083708	0.0770494	0.0700738	0.0911064	0.0769437	0.00448786	0.00681774
C. singaporensis	K00163	0.0745128	0.0659518	0.0548541	0.0913178	0.0355125	0.0355125	0.0651062	0.0541143	0.00985659	0.0322192
C. singaporensis	K00164	0.0925861	0.104952	0.107172	0.152513	0.124611	0.106537	0.10157	0.127887	0.00785896	0.0231625
C. singaporensis	K00166	0.00221953	0.0012683	0.00856105	0.0190245	0.00380491	0.00348783	0.00401629	0.00877243	0.0039645	0.00888001
C. singaporensis	K00167	0.00507321	0.00665859	0.00634152	0.0174392	0.0104635	0.00602444	0.00602444	0.011309	0.000838904	0.00575415
C. singaporensis	K00169	0.00317076	0.00317076	0.00475614	0	0.000634152	0	0.00369922	0.000211384	0.000915319	0.000366128
C. singaporensis	K00170	0.00380491	0.00221953	0.00253661	0	0.000951227	0.000951227	0.00285368	0.000634152	0.000838904	0.000549191
C. singaporensis	K00171	0.00190245	0.00317076	0.00317076	0	0.000951227	0.000634152	0.00274799	0.00052846	0.000732255	0.000484341
C. singaporensis	K00172	0.00190245	0.000634152	0.00253661	0	0	0.000951227	0.00169107	0.000317076	0.000968683	0.000549191
C. singaporensis	K00174	0.083708	0.0694396	0.0783177	0.0580249	0.0726104	0.08783	0.0771551	0.0728217	0.0072049	0.0149037
C. singaporensis	K00175	0.0520004	0.0570736	0.0583419	0.0326588	0.0691225	0.0675371	0.0558053	0.0564395	0.00335561	0.0206099
C. singaporensis	K00179	0.0120489	0.00729274	0.0104635	0.00539029	0.000951227	0.00634152	0.00993504	0.00422768	0.00242171	0.00287707
C. singaporensis	K00180	0.00760982	0.00221953	0.00665859	0.00253661	0.00158538	0.00475614	0.00549598	0.00295937	0.00287707	0.00162711
C. singaporensis	K00183	0.00158538	0.0012683	0	0	0	0	0.000951227	0	0.000838904	0
C. singaporensis	K00184	0.0358296	0.0786348	0.0643664	0.037732	0.0840251	0.0681713	0.0596103	0.0633095	0.0217954	0.0235264
C. singaporensis	K00185	0.0380491	0.0814885	0.0745128	0.0573907	0.0608786	0.0741957	0.0646835	0.064155	0.0233282	0.00886868
C. singaporensis	K00200	0.00253661	0.00158538	0.00221953	0.00158538	0	0.000634152	0.00211384	0.000739844	0.000484341	0.000797957
C. singaporensis	K00201	0.00158538	0.00158538	0.00158538	0.00221953	0.000634152	0.000317076	0.00158538	0.00105692	2.65574e-19	0.00101926
C. singaporensis	K00202	0.0012683	0.000634152	0.000951227	0	0	0	0.000951227	0	0.000317076	0
C. singaporensis	K00203	0.000951227	0.000634152	0.000634152	0.000317076	0	0	0.000739844	0.000105692	0.000183064	0.000183064
C. singaporensis	K00205	0.00158538	0.00158538	0.000317076	0	0	0	0.00116261	0	0.000732255	0
C. singaporensis	K00208	0.0472443	0.0596103	0.0773665	0.0951227	0.0412199	0.0653176	0.061407	0.0672201	0.0151413	0.0270018
C. singaporensis	K00209	0.0180733	0.0120489	0.0079269	0.00507321	0.0091952	0.00475614	0.012683	0.00634152	0.00510285	0.00247644
C. singaporensis	K00210	0.00285368	0	0.00158538	0	0.000951227	0	0.00147969	0.000317076	0.00142977	0.000549191
C. singaporensis	K00214	0	0.00253661	0.00443906	0	0	0	0.00232522	0	0.00222707	0
C. singaporensis	K00215	0.058659	0.0691225	0.0580249	0.0681713	0.0383662	0.0339271	0.0619355	0.0468215	0.00623224	0.0186222
C. singaporensis	K00216	0.0012683	0	0	0.000951227	0.000951227	0	0.000422768	0.000634152	0.000732255	0.000549191
C. singaporensis	K00217	0.00602444	0.00760982	0.00443906	0.00285368	0	0.00158538	0.00602444	0.00147969	0.00158538	0.00142977
C. singaporensis	K00218	0.012366	0.00824397	0.0199758	0.0091952	0.00665859	0.0139513	0.0135286	0.00993504	0.00595169	0.00370224
C. singaporensis	K00219	0.0110977	0.00539029	0.00475614	0.00380491	0.00221953	0.00412199	0.00708136	0.00338214	0.00349263	0.00101926
C. singaporensis	K00220	0.0190245	0.00539029	0.00634152	0.0136343	0.00412199	0.00634152	0.0102521	0.00803259	0.00761202	0.00497651
C. singaporensis	K00222	0.00380491	0.00190245	0.000317076	0	0.000634152	0.00221953	0.00200815	0.000951227	0.00174632	0.00114323
C. singaporensis	K00226	0.00443906	0.00539029	0.00253661	0.00729274	0.00602444	0.00507321	0.00412199	0.00613013	0.00145302	0.00111353
C. singaporensis	K00228	0.03361	0.016805	0.0155367	0.0535858	0.025049	0.0263173	0.0219839	0.034984	0.0100885	0.0161221
C. singaporensis	K00231	0.0206099	0.0152196	0.012683	0.000634152	0.00380491	0.00697567	0.0161709	0.00380491	0.00404815	0.00317076
C. singaporensis	K00232	0.00158538	0	0	0	0.000951227	0	0.00052846	0.000317076	0.000915319	0.000549191
C. singaporensis	K00239	0.0906837	0.128733	0.138245	0.13666	0.139196	0.150928	0.119221	0.142261	0.0251671	0.00761202
C. singaporensis	K00240	0.0548541	0.0916349	0.110025	0.10844	0.111611	0.111294	0.0855048	0.110448	0.0280918	0.00174632
C. singaporensis	K00241	0.0313905	0.0729274	0.0510492	0.0653176	0.0925861	0.100196	0.051789	0.0860332	0.0207783	0.0183393
C. singaporensis	K00242	0.0190245	0.0234636	0.0326588	0.0472443	0.0611956	0.0554883	0.025049	0.0546427	0.00695402	0.007014
C. singaporensis	K00243	0.0012683	0.000951227	0.000634152	0	0.000634152	0	0.000951227	0.000211384	0.000317076	0.000366128
C. singaporensis	K00244	0.0272685	0.0196587	0.0155367	0.00285368	0.00285368	0.00190245	0.0208213	0.00253661	0.00595169	0.000549191
C. singaporensis	K00245	0.00507321	0.00729274	0.00856105	0.00158538	0.000951227	0.000317076	0.00697567	0.000951227	0.0017654	0.000634152
C. singaporensis	K00246	0.00570736	0.00570736	0.00856105	0.00317076	0.000317076	0.000317076	0.00665859	0.0012683	0.00164757	0.00164757
C. singaporensis	K00247	0.00760982	0.00475614	0.00380491	0.000951227	0	0	0.00539029	0.000317076	0.00198014	0.000549191
C. singaporensis	K00248	0.025049	0.016805	0.020927	0.0256831	0.0104635	0.0133172	0.020927	0.0164879	0.00412199	0.00809009
C. singaporensis	K00249	0.14966	0.111611	0.129367	0.0592932	0.0478784	0.0567566	0.130212	0.0546427	0.0190386	0.00599377
C. singaporensis	K00252	0.0310734	0.0196587	0.0304393	0.0672201	0.0190245	0.0177562	0.0270571	0.034667	0.00641507	0.028199
C. singaporensis	K00253	0.0260002	0.0174392	0.0174392	0.0478784	0.0199758	0.0142684	0.0202929	0.0273742	0.00494272	0.017985
C. singaporensis	K00254	0.0450248	0.0564395	0.0564395	0.0811714	0.0583419	0.0485126	0.0526346	0.0626753	0.0065903	0.0167551
C. singaporensis	K00255	0.00380491	0.000634152	0.00190245	0.00158538	0.00253661	0.000634152	0.00211384	0.00158538	0.00159591	0.000951227
C. singaporensis	K00256	0.00507321	0.0012683	0.00412199	0.00443906	0.00190245	0.0012683	0.00348783	0.00253661	0.00198014	0.00167781
C. singaporensis	K00257	0.135391	0.0865617	0.0986106	0.111294	0.0770494	0.075464	0.106855	0.0879357	0.0254373	0.0202441
C. singaporensis	K00259	0.0247319	0.0637322	0.0374149	0.0859275	0.0462931	0.0437565	0.0419597	0.058659	0.0198934	0.0236493
C. singaporensis	K00260	0	0.012683	0	0.000634152	0.000317076	0.00158538	0.00422768	0.000845535	0.00732255	0.000660046
C. singaporensis	K00261	0.0244148	0.0684884	0.0396345	0.0364637	0.0478784	0.0510492	0.0441792	0.0451305	0.0223855	0.00767123
C. singaporensis	K00262	0.00982935	0.0104635	0.00570736	0.0177562	0.00697567	0.0120489	0.00866674	0.0122603	0.00258243	0.0053934
C. singaporensis	K00263	0.00887812	0.00317076	0.00856105	0.0130001	0.00602444	0.00697567	0.00686998	0.00866674	0.00320754	0.00378283
C. singaporensis	K00264	0.00253661	0.00348783	0.00348783	0.0012683	0	0.0012683	0.00317076	0.000845535	0.000549191	0.000732255
C. singaporensis	K00265	0.135074	0.0691225	0.0799031	0.137611	0.0757811	0.0697567	0.0947	0.0943829	0.0353782	0.0375575
C. singaporensis	K00266	0.0665859	0.0447077	0.0367808	0.0862446	0.0516834	0.0580249	0.0493581	0.0653176	0.0154372	0.0183986
C. singaporensis	K00271	0.000951227	0.00253661	0.000951227	0	0	0	0.00147969	0	0.000915319	0
C. singaporensis	K00272	0.000951227	0.000951227	0	0	0	0	0.000634152	0	0.000549191	0
C. singaporensis	K00273	0.0120489	0.00317076	0.00317076	0.000951227	0.0079269	0.00539029	0.00613013	0.00475614	0.00512579	0.00353081
C. singaporensis	K00274	0.0225124	0.0164879	0.0228295	0.00697567	0.00697567	0.00824397	0.0206099	0.00739844	0.00357326	0.000732255
C. singaporensis	K00275	0.0320247	0.0269514	0.0298051	0.0567566	0.0256831	0.0190245	0.0295937	0.0338214	0.0025432	0.0201395
C. singaporensis	K00276	0.00570736	0.00412199	0.00760982	0.000634152	0.0012683	0.0012683	0.00581306	0.00105692	0.00174632	0.000366128
C. singaporensis	K00278	0.0488297	0.0282197	0.0275856	0.0523175	0.0310734	0.0237807	0.0348783	0.0357239	0.0120864	0.0148259
C. singaporensis	K00281	0.0646835	0.0421711	0.0450248	0.0818056	0.0580249	0.0488297	0.0506264	0.0628867	0.0122571	0.0170171
C. singaporensis	K00282	0.029171	0.0722933	0.0833909	0.0675371	0.0424882	0.045976	0.0616184	0.0520004	0.0286429	0.0135677
C. singaporensis	K00283	0.0348783	0.0783177	0.0716591	0.0713421	0.0637322	0.0634152	0.0616184	0.0661632	0.0233957	0.00448786
C. singaporensis	K00284	0.0890983	0.0494638	0.0485126	0.025049	0.0317076	0.0351954	0.0623582	0.0306507	0.0231625	0.00515512
C. singaporensis	K00285	0.0393174	0.0428052	0.0361466	0.0558053	0.029488	0.0288539	0.0394231	0.0380491	0.00333055	0.0153806
C. singaporensis	K00286	0.0497809	0.0735616	0.0516834	0.0811714	0.0488297	0.0580249	0.0583419	0.0626753	0.0132149	0.0166648
C. singaporensis	K00287	0.012366	0.0161709	0.0152196	0.0320247	0.0136343	0.0101464	0.0145855	0.0186018	0.00198014	0.0117546
C. singaporensis	K00288	0.00253661	0.000951227	0.00285368	0	0	0.000634152	0.00211384	0.000211384	0.00101926	0.000366128
C. singaporensis	K00290	0.00317076	0.000634152	0	0.0012683	0.000317076	0.0012683	0.0012683	0.000951227	0.00167781	0.000549191
C. singaporensis	K00294	0.0079269	0.00380491	0.00856105	0	0.00443906	0.00253661	0.00676428	0.00232522	0.00258243	0.00222707
C. singaporensis	K00297	0.0608786	0.0745128	0.0602444	0.0558053	0.0564395	0.0472443	0.0652119	0.053163	0.00806105	0.00513558
C. singaporensis	K00299	0.00412199	0.00348783	0.00348783	0	0	0	0.00369922	0	0.000366128	0
C. singaporensis	K00301	0.0279027	0.0221953	0.029171	0.00507321	0.00475614	0.00539029	0.026423	0.00507321	0.00371579	0.000317076
C. singaporensis	K00302	0.0805373	0.0722933	0.0637322	0.118586	0.0450248	0.0719762	0.0721876	0.0785291	0.00840301	0.037216
C. singaporensis	K00303	0.0729274	0.0481955	0.0504151	0.0767323	0.0370979	0.0228295	0.0571793	0.0455532	0.0136833	0.0279285
C. singaporensis	K00304	0.0317076	0.0202929	0.0218782	0.0298051	0.0164879	0.0149026	0.0246262	0.0203985	0.00618366	0.00818481
C. singaporensis	K00305	0.0158538	0.0091952	0.0133172	0.0240978	0.0136343	0.0142684	0.0127887	0.0173335	0.0033606	0.00586662
C. singaporensis	K00306	0.0142684	0.00221953	0.00507321	0.000634152	0.00317076	0	0.00718705	0.0012683	0.00629644	0.00167781
C. singaporensis	K00311	0.0355125	0.0145855	0.0351954	0.0808543	0.0402686	0.0370979	0.0284311	0.0527403	0.0119917	0.024399
C. singaporensis	K00315	0.180416	0.0897325	0.0925861	0.222904	0.0973423	0.110025	0.120912	0.143424	0.0515522	0.0691235
C. singaporensis	K00316	0.0101464	0.00634152	0.0149026	0	0.00317076	0.00475614	0.0104635	0.0026423	0.00428932	0.00242171
C. singaporensis	K00317	0.0339271	0.0107806	0.0177562	0.0117318	0.00824397	0.00982935	0.0208213	0.00993504	0.0118738	0.00174632
C. singaporensis	K00318	0.00602444	0.00285368	0.00380491	0	0.00253661	0.00158538	0.00422768	0.001374	0.00162711	0.00128145
C. singaporensis	K00320	0.0348783	0.0221953	0.0285368	0.000634152	0.0101464	0.00539029	0.0285368	0.00539029	0.00634152	0.00475614
C. singaporensis	K00322	0.00602444	0.00348783	0.00760982	0.000317076	0.00190245	0.000951227	0.00570736	0.00105692	0.00207921	0.000797957
C. singaporensis	K00324	0.0802202	0.0526346	0.0481955	0.0884641	0.0507321	0.0390003	0.0603501	0.0593989	0.0173505	0.0258457
C. singaporensis	K00325	0.0558053	0.0329759	0.0304393	0.0551712	0.0326588	0.0364637	0.0397402	0.0414312	0.0139705	0.0120503
C. singaporensis	K00327	0.00221953	0	0.000634152	0	0	0	0.000951227	0	0.00114323	0
C. singaporensis	K00329	0.0107806	0.00190245	0.00443906	0.00412199	0.00285368	0.000951227	0.00570736	0.0026423	0.00457293	0.00159591
C. singaporensis	K00330	0.0412199	0.0507321	0.0681713	0.0485126	0.0621469	0.0703908	0.0533744	0.0603501	0.0136686	0.0110492
C. singaporensis	K00331	0.0513663	0.0852934	0.0856105	0.0776836	0.0520004	0.0741957	0.07409	0.0679599	0.01968	0.0139309
C. singaporensis	K00332	0.045976	0.0732445	0.075464	0.0653176	0.0694396	0.0694396	0.0648948	0.0680656	0.0164218	0.00237983
C. singaporensis	K00333	0.0735616	0.112879	0.128733	0.0868788	0.112879	0.116367	0.105058	0.105375	0.028405	0.0161127
C. singaporensis	K00334	0.0443906	0.0390003	0.0472443	0.054537	0.0351954	0.0396345	0.0435451	0.0431223	0.00418652	0.0101316
C. singaporensis	K00335	0.0700738	0.0925861	0.104952	0.0764153	0.0745128	0.0773665	0.089204	0.0760982	0.0176834	0.00145302
C. singaporensis	K00336	0.0504151	0.0320247	0.0456589	0.0659518	0.0266344	0.0285368	0.0426995	0.0403743	0.00954568	0.0221711
C. singaporensis	K00337	0.083708	0.105586	0.115416	0.105586	0.127464	0.120172	0.10157	0.117741	0.0162309	0.0111398
C. singaporensis	K00338	0.0469272	0.0469272	0.0472443	0.0488297	0.0675371	0.0605615	0.0470329	0.0589761	0.000183064	0.00945396
C. singaporensis	K00339	0.091952	0.066903	0.0913178	0.0735616	0.0726104	0.0776836	0.0833909	0.0746185	0.0142825	0.0026967
C. singaporensis	K00340	0.0532687	0.045976	0.0513663	0.041854	0.0237807	0.0329759	0.0502037	0.0328702	0.00378283	0.00903712
C. singaporensis	K00341	0.117635	0.164562	0.142367	0.127464	0.143001	0.155367	0.141521	0.141944	0.023475	0.0139813
C. singaporensis	K00342	0.0916349	0.12683	0.123977	0.10844	0.130318	0.125245	0.114147	0.121334	0.0195484	0.0114514
C. singaporensis	K00343	0.120172	0.100513	0.125245	0.110977	0.118903	0.124928	0.11531	0.118269	0.0130631	0.00699725
C. singaporensis	K00344	0.122708	0.0672201	0.0944886	0.116367	0.0516834	0.0348783	0.0948057	0.0676428	0.0277455	0.0430247
C. singaporensis	K00346	0.00602444	0.00634152	0.00412199	0.00348783	0.000634152	0.000951227	0.00549598	0.00169107	0.00120043	0.0015641
C. singaporensis	K00347	0.00665859	0.00634152	0.00380491	0.00412199	0.00348783	0.00190245	0.00560167	0.00317076	0.0015641	0.00114323
C. singaporensis	K00348	0.00507321	0.00665859	0.00253661	0.00221953	0.00348783	0.00253661	0.00475614	0.00274799	0.00207921	0.000660046
C. singaporensis	K00349	0.00539029	0.00634152	0.00539029	0.00475614	0.00412199	0.00190245	0.00570736	0.00359353	0.000549191	0.00149844
C. singaporensis	K00350	0.00380491	0.00697567	0.00348783	0.00380491	0.000951227	0.00158538	0.00475614	0.00211384	0.0019287	0.00149844
C. singaporensis	K00351	0.0091952	0.0079269	0.00475614	0.00158538	0.00221953	0.00412199	0.00729274	0.0026423	0.00228647	0.00132009
C. singaporensis	K00354	0.00190245	0.000317076	0.000634152	0.00317076	0	0.000317076	0.000951227	0.00116261	0.000838904	0.00174632
C. singaporensis	K00355	0	0.000317076	0.000317076	0	0.000951227	0.000951227	0.000211384	0.000634152	0.000183064	0.000549191
C. singaporensis	K00356	0.0218782	0.0288539	0.0298051	0.0405857	0.0605615	0.0596103	0.0268458	0.0535858	0.00432821	0.0112685
C. singaporensis	K00362	0	0	0	0.0012683	0	0	0	0.000422768	0	0.000732255
C. singaporensis	K00363	0.0117318	0.0107806	0.0079269	0.0012683	0.000317076	0.00190245	0.0101464	0.00116261	0.00198014	0.000797957
C. singaporensis	K00364	0.0012683	0.00158538	0.00190245	0.000317076	0	0	0.00158538	0.000105692	0.000317076	0.000183064
C. singaporensis	K00366	0.0155367	0.00760982	0.00697567	0.00539029	0.0079269	0.0091952	0.0100407	0.00750413	0.00477021	0.00193737
C. singaporensis	K00367	0.00887812	0.00539029	0.00348783	0.00412199	0.00665859	0.00665859	0.00591875	0.00581306	0.00273373	0.00146451
C. singaporensis	K00368	0.012683	0.0187075	0.0171221	0.0130001	0.0443906	0.0453418	0.0161709	0.0342442	0.00312283	0.0184041
C. singaporensis	K00370	0.0091952	0.00507321	0.00348783	0	0.000634152	0	0.00591875	0.000211384	0.00294613	0.000366128
C. singaporensis	K00371	0.00443906	0.00285368	0.000951227	0	0.000951227	0.00253661	0.00274799	0.00116261	0.00174632	0.00128145
C. singaporensis	K00372	0	0.000634152	0.000317076	0.000951227	0.00190245	0	0.000317076	0.000951227	0.000317076	0.000951227
C. singaporensis	K00373	0.000634152	0.0012683	0.000634152	0	0	0	0.000845535	0	0.000366128	0
C. singaporensis	K00374	0.00285368	0.000634152	0.000634152	0	0	0	0.001374	0	0.00128145	0
C. singaporensis	K00375	0.00665859	0.00158538	0.00190245	0.00475614	0.00221953	0.00253661	0.00338214	0.00317076	0.00284191	0.0013821
C. singaporensis	K00381	0.0361466	0.0212441	0.0215612	0.0370979	0.00982935	0.0110977	0.0263173	0.0193416	0.00851394	0.0153904
C. singaporensis	K00382	0.116367	0.115099	0.109708	0.135708	0.0982935	0.101464	0.113725	0.111822	0.00353555	0.0207469
C. singaporensis	K00383	0.033293	0.0190245	0.0256831	0.0532687	0.03361	0.0275856	0.0260002	0.0381548	0.00713949	0.0134312
C. singaporensis	K00384	0.0732445	0.0970252	0.103367	0.115733	0.0989276	0.0910008	0.0912121	0.101887	0.0158802	0.0126287
C. singaporensis	K00387	0.00190245	0.00190245	0.00190245	0	0	0.000634152	0.00190245	0.000211384	0	0.000366128
C. singaporensis	K00389	0.00190245	0.00190245	0.00285368	0	0.000634152	0.000634152	0.00221953	0.000422768	0.000549191	0.000366128
C. singaporensis	K00390	0.0351954	0.0421711	0.0307564	0.0193416	0.0659518	0.0551712	0.0360409	0.0468215	0.00575415	0.0244011
C. singaporensis	K00392	0.0440735	0.0320247	0.0374149	0.0130001	0.0472443	0.0494638	0.0378377	0.0365694	0.00603556	0.0204418
C. singaporensis	K00394	0.0133172	0.012366	0.0107806	0	0.000317076	0.00285368	0.0121546	0.00105692	0.00128145	0.0015641
C. singaporensis	K00395	0.00507321	0.00507321	0.00221953	0	0.000317076	0.000951227	0.00412199	0.000422768	0.00164757	0.000484341
C. singaporensis	K00404	0.0079269	0.0079269	0.00348783	0.0263173	0.0079269	0.00982935	0.00644721	0.0146912	0.00256289	0.0101133
C. singaporensis	K00405	0.00697567	0.0079269	0.00253661	0.0142684	0.00856105	0.00856105	0.00581306	0.0104635	0.00287707	0.00329515
C. singaporensis	K00406	0.00856105	0.00190245	0.000634152	0.0218782	0.00729274	0.00951227	0.00369922	0.0128944	0.00425796	0.00785896
C. singaporensis	K00407	0.00285368	0	0.000317076	0.00158538	0	0	0.00105692	0.00052846	0.0015641	0.000915319
C. singaporensis	K00410	0.00856105	0.00221953	0.00348783	0.00443906	0.0012683	0.00221953	0.00475614	0.0026423	0.00335561	0.00162711
C. singaporensis	K00411	0.0164879	0.0133172	0.0152196	0.0351954	0.0142684	0.0101464	0.0150083	0.0198701	0.00159591	0.0134312
C. singaporensis	K00412	0.0875129	0.062781	0.0760982	0.115099	0.152196	0.111611	0.075464	0.126302	0.0123781	0.022493
C. singaporensis	K00413	0.0190245	0.00539029	0.0206099	0.0488297	0.0120489	0.0183904	0.0150083	0.026423	0.00836704	0.0196621
C. singaporensis	K00423	0.00253661	0.000634152	0.0012683	0	0	0	0.00147969	0	0.000968683	0
C. singaporensis	K00425	0.00190245	0.00158538	0.00380491	0.0142684	0.00317076	0.00443906	0.00243091	0.00729274	0.00120043	0.0060743
C. singaporensis	K00426	0.00158538	0.00253661	0.00190245	0.000634152	0.0012683	0.00253661	0.00200815	0.00147969	0.000484341	0.000968683
C. singaporensis	K00428	0.0434394	0.029488	0.0164879	0.00665859	0.0120489	0.00602444	0.0298051	0.00824397	0.0134785	0.00331037
C. singaporensis	K00432	0.00539029	0.0285368	0.0393174	0.0218782	0.0253661	0.0304393	0.0244148	0.0258945	0.0173351	0.00430492
C. singaporensis	K00433	0.00253661	0.000634152	0.00253661	0.00348783	0	0.000951227	0.00190245	0.00147969	0.00109838	0.00180297
C. singaporensis	K00435	0	0.000634152	0.00190245	0	0.000634152	0	0.000845535	0.000211384	0.000968683	0.000366128
C. singaporensis	K00441	0.00475614	0.00285368	0.00221953	0	0.00190245	0	0.00327645	0.000634152	0.00132009	0.00109838
C. singaporensis	K00446	0.0212441	0.00824397	0.0101464	0.00887812	0.00285368	0.00602444	0.0132115	0.00591875	0.00702116	0.00301361
C. singaporensis	K00448	0.0110977	0.00634152	0.00760982	0.0142684	0.00634152	0.00348783	0.00834966	0.00803259	0.00246287	0.0055857
C. singaporensis	K00449	0.0183904	0.00729274	0.0079269	0.0145855	0.00380491	0.00475614	0.0112033	0.00771551	0.00623224	0.00596855
C. singaporensis	K00450	0.0228295	0.00887812	0.00760982	0.00348783	0.0012683	0.00221953	0.0131058	0.00232522	0.00844478	0.00111353
C. singaporensis	K00451	0.0275856	0.00982935	0.012683	0.0288539	0.00729274	0.012366	0.0166993	0.0161709	0.00953515	0.0112729
C. singaporensis	K00452	0.00539029	0.00570736	0.00443906	0.0079269	0.00570736	0.00729274	0.0051789	0.00697567	0.000660046	0.00114323
C. singaporensis	K00453	0.00221953	0.000317076	0.00221953	0.000317076	0.000634152	0.000951227	0.00158538	0.000634152	0.00109838	0.000317076
C. singaporensis	K00455	0.00158538	0	0	0.00253661	0.000634152	0	0.00052846	0.00105692	0.000915319	0.00132009
C. singaporensis	K00456	0	0.000951227	0.000951227	0	0	0	0.000634152	0	0.000549191	0
C. singaporensis	K00457	0.00285368	0.00221953	0.00317076	0.0155367	0.00665859	0.00634152	0.00274799	0.00951227	0.000484341	0.00521973
C. singaporensis	K00459	0.00951227	0.00475614	0.0091952	0.00158538	0.00253661	0.00158538	0.0078212	0.00190245	0.00265916	0.000549191
C. singaporensis	K00462	0.000317076	0.0012683	0.000317076	0	0.000634152	0.00158538	0.000634152	0.000739844	0.000549191	0.000797957
C. singaporensis	K00464	0.012366	0.00285368	0.00285368	0.00221953	0.00602444	0.00665859	0.00602444	0.00496752	0.00549191	0.00240086
C. singaporensis	K00466	0.0012683	0.000634152	0.000951227	0	0	0	0.000951227	0	0.000317076	0
C. singaporensis	K00469	0.0012683	0.00190245	0.00190245	0	0	0	0.00169107	0	0.000366128	0
C. singaporensis	K00471	0.00380491	0.00729274	0.00697567	0.0301222	0.0196587	0.0187075	0.00602444	0.0228295	0.0019287	0.00633358
C. singaporensis	K00472	0.000634152	0	0.000317076	0	0.000634152	0.000317076	0.000317076	0.000317076	0.000317076	0.000317076
C. singaporensis	K00474	0	0.000951227	0	0.0161709	0.00570736	0.00951227	0.000317076	0.0104635	0.000549191	0.00529621
C. singaporensis	K00477	0.0428052	0.05422	0.0307564	0.000951227	0.00634152	0.00634152	0.0425938	0.00454475	0.0117332	0.00311208
C. singaporensis	K00479	0.00602444	0.00570736	0.00634152	0.00856105	0.000951227	0.000951227	0.00602444	0.00348783	0.000317076	0.00439353
C. singaporensis	K00480	0.0199758	0.0117318	0.0091952	0.00760982	0.00412199	0.00475614	0.0136343	0.00549598	0.00563646	0.00185789
C. singaporensis	K00481	0.0164879	0.00951227	0.0079269	0.0196587	0.00665859	0.00412199	0.011309	0.0101464	0.00455457	0.00833493
C. singaporensis	K00483	0.0421711	0.033293	0.0320247	0.0145855	0.0142684	0.0155367	0.0358296	0.0147969	0.00552841	0.000660046
C. singaporensis	K00484	0.0012683	0.000317076	0	0	0	0	0.00052846	0	0.000660046	0
C. singaporensis	K00486	0.00570736	0.000634152	0.000634152	0	0.0012683	0.000317076	0.00232522	0.00052846	0.00292902	0.000660046
C. singaporensis	K00493	0.0136343	0.00190245	0.00570736	0.000951227	0.00221953	0.000951227	0.00708136	0.001374	0.00598537	0.000732255
C. singaporensis	K00496	0.00412199	0.00221953	0.00158538	0.0012683	0.000634152	0	0.0026423	0.000634152	0.00132009	0.000634152
C. singaporensis	K00499	0.0313905	0.0237807	0.0237807	0.0447077	0.0177562	0.0218782	0.0263173	0.0281141	0.00439353	0.0145175
C. singaporensis	K00500	0.00285368	0.00285368	0.00412199	0.0193416	0.00412199	0.00539029	0.00327645	0.00961797	0.000732255	0.00844478
C. singaporensis	K00504	0.00158538	0.0012683	0.0012683	0	0.0012683	0.00190245	0.001374	0.00105692	0.000183064	0.000968683
C. singaporensis	K00505	0.0012683	0.00221953	0	0.000634152	0	0.00190245	0.00116261	0.000845535	0.00111353	0.000968683
C. singaporensis	K00507	0.0431223	0.0272685	0.0218782	0.0548541	0.0228295	0.0234636	0.0307564	0.0337157	0.0110432	0.0183091
C. singaporensis	K00508	0.00158538	0	0	0	0.000951227	0	0.00052846	0.000317076	0.000915319	0.000549191
C. singaporensis	K00510	0.0091952	0.00348783	0.00317076	0.00158538	0.00824397	0.0079269	0.0052846	0.00591875	0.00339039	0.00375616
C. singaporensis	K00514	0.0133172	0.00570736	0.00539029	0.00317076	0.0091952	0.00697567	0.00813828	0.00644721	0.00448786	0.00304679
C. singaporensis	K00517	0.066903	0.0532687	0.0491467	0.0174392	0.0130001	0.0177562	0.0564395	0.0160652	0.00929308	0.00265916
C. singaporensis	K00518	0.0202929	0.0310734	0.0237807	0.0101464	0.0193416	0.0253661	0.025049	0.0182847	0.00550106	0.00766467
C. singaporensis	K00523	0.0120489	0.00729274	0.0107806	0.00475614	0.000634152	0.0012683	0.0100407	0.00221953	0.00246287	0.00221953
C. singaporensis	K00524	0.0107806	0.00348783	0.00190245	0.00158538	0.00665859	0.00602444	0.00539029	0.00475614	0.00473495	0.0027642
C. singaporensis	K00525	0.142684	0.200709	0.206416	0.220685	0.188343	0.177562	0.18327	0.19553	0.0352639	0.0224416
C. singaporensis	K00526	0.0228295	0.0114147	0.0206099	0.0478784	0.0183904	0.0196587	0.0182847	0.0286425	0.00605219	0.0166709
C. singaporensis	K00527	0.00253661	0.0149026	0.0155367	0.0117318	0.0428052	0.0453418	0.010992	0.033293	0.00732941	0.0187155
C. singaporensis	K00528	0.0507321	0.0783177	0.0881471	0.075147	0.122708	0.120172	0.072399	0.106009	0.019397	0.0267574
C. singaporensis	K00529	0.0212441	0.00665859	0.012366	0.0272685	0.00887812	0.00634152	0.0134229	0.0141627	0.00734996	0.0114206
C. singaporensis	K00537	0.0120489	0.0091952	0.0152196	0.0190245	0.00602444	0.00443906	0.0121546	0.00982935	0.00301361	0.00800263
C. singaporensis	K00540	0.0814885	0.0608786	0.0615127	0.0358296	0.0380491	0.0428052	0.0679599	0.0388946	0.0117204	0.00356387
C. singaporensis	K00541	0.0091952	0.00475614	0	0	0	0	0.00465045	0	0.00459851	0
C. singaporensis	K00544	0.00348783	0.00602444	0.0079269	0.0488297	0.0177562	0.0196587	0.00581306	0.0287482	0.00222707	0.0174171
C. singaporensis	K00547	0.020927	0.0317076	0.0393174	0.00507321	0.0421711	0.0462931	0.0306507	0.0311791	0.00924064	0.0227021
C. singaporensis	K00548	0.153782	0.145221	0.149026	0.119855	0.132538	0.142684	0.149343	0.131692	0.00428932	0.0114382
C. singaporensis	K00549	0.0875129	0.167416	0.140148	0.0653176	0.0780006	0.083708	0.131692	0.0756754	0.0406171	0.00941311
C. singaporensis	K00553	0.00190245	0.000951227	0	0	0	0	0.000951227	0	0.000951227	0
C. singaporensis	K00554	0.0624639	0.0596103	0.0760982	0.0748299	0.041854	0.0485126	0.0660575	0.0550655	0.00881182	0.0174372
C. singaporensis	K00555	0.00158538	0.0161709	0.0206099	0.00951227	0.0399516	0.0415369	0.0127887	0.0303336	0.00995302	0.0180492
C. singaporensis	K00556	0.00634152	0.00697567	0.00380491	0	0.000951227	0	0.00570736	0.000317076	0.00167781	0.000549191
C. singaporensis	K00557	0	0.000634152	0	0	0	0.000317076	0.000211384	0.000105692	0.000366128	0.000183064
C. singaporensis	K00558	0.232099	0.290441	0.272685	0.39032	0.36654	0.336417	0.265075	0.364426	0.0299061	0.0270135
C. singaporensis	K00559	0.0133172	0.0091952	0.00856105	0.0012683	0.00348783	0.00285368	0.0103578	0.00253661	0.00258243	0.00114323
C. singaporensis	K00560	0.020927	0.0215612	0.0174392	0.0320247	0.0149026	0.0158538	0.0199758	0.020927	0.00221953	0.00962261
C. singaporensis	K00564	0.00253661	0.000951227	0.000634152	0.00221953	0.000634152	0.00158538	0.001374	0.00147969	0.00101926	0.000797957
C. singaporensis	K00566	0.0672201	0.0852934	0.0821226	0.0856105	0.0637322	0.0662688	0.078212	0.0718705	0.00965043	0.0119665
C. singaporensis	K00567	0.029488	0.0605615	0.0494638	0.0485126	0.079586	0.0764153	0.0465045	0.0681713	0.0157467	0.0170986
C. singaporensis	K00568	0.0130001	0.0107806	0.0180733	0.0399516	0.0091952	0.0155367	0.0139513	0.0215612	0.00373827	0.0162391
C. singaporensis	K00569	0.00475614	0.00443906	0.00348783	0	0.000317076	0.000634152	0.00422768	0.000317076	0.000660046	0.000317076
C. singaporensis	K00570	0.00348783	0.000317076	0.00190245	0	0	0.000317076	0.00190245	0.000105692	0.00158538	0.000183064
C. singaporensis	K00571	0.897007	1.53084	1.49628	1.7585	1.48043	1.53052	1.30804	1.58982	0.356387	0.148217
C. singaporensis	K00573	0.0472443	0.0351954	0.045976	0.0580249	0.0231465	0.0279027	0.0428052	0.036358	0.00662074	0.0189141
C. singaporensis	K00574	0.0475614	0.083708	0.0634152	0.101464	0.0510492	0.0789519	0.0648948	0.0771551	0.0181187	0.0252555
C. singaporensis	K00575	0.000317076	0.00285368	0.000951227	0	0	0.000317076	0.001374	0.000105692	0.00132009	0.000183064
C. singaporensis	K00577	0	0.0158538	0.0130001	0.0091952	0.0475614	0.041854	0.00961797	0.0328702	0.00845073	0.0207008
C. singaporensis	K00586	0.00190245	0.0149026	0.0161709	0.00887812	0.041854	0.041854	0.010992	0.030862	0.00789725	0.0190386
C. singaporensis	K00588	0.00887812	0.0114147	0.00887812	0.0012683	0.00158538	0.00285368	0.00972366	0.00190245	0.00146451	0.000838904
C. singaporensis	K00590	0.0808543	0.0729274	0.0716591	0.0865617	0.0729274	0.0938544	0.075147	0.0844479	0.00498324	0.0106224
C. singaporensis	K00594	0.000634152	0	0.000634152	0	0	0.000634152	0.000422768	0.000211384	0.000366128	0.000366128
C. singaporensis	K00595	0.0370979	0.0149026	0.0149026	0.012366	0.0149026	0.0145855	0.022301	0.0139513	0.0128145	0.0013821
C. singaporensis	K00596	0.00539029	0.00507321	0.00760982	0	0.00253661	0.00158538	0.00602444	0.001374	0.0013821	0.00128145
C. singaporensis	K00598	0.0104635	0.00951227	0.00634152	0.00221953	0.00317076	0.00348783	0.00877243	0.00295937	0.00215829	0.000660046
C. singaporensis	K00600	0.0862446	0.107806	0.123025	0.111928	0.118586	0.132538	0.105692	0.121017	0.0184813	0.0105178
C. singaporensis	K00601	0	0	0	0.00190245	0	0.000951227	0	0.000951227	0	0.000951227
C. singaporensis	K00602	0.0780006	0.104635	0.0935374	0.0976593	0.0738787	0.071025	0.0920577	0.0808543	0.0133787	0.0146233
C. singaporensis	K00603	0.00158538	0.00412199	0.00190245	0	0.0012683	0.000951227	0.00253661	0.000739844	0.0013821	0.000660046
C. singaporensis	K00604	0.0805373	0.071025	0.0979764	0.0824397	0.0554883	0.066903	0.0831796	0.068277	0.0136686	0.0135282
C. singaporensis	K00605	0.128733	0.120172	0.079269	0.159172	0.0849763	0.0910008	0.109391	0.111716	0.0264355	0.0412081
C. singaporensis	K00606	0.0520004	0.0827568	0.0691225	0.0456589	0.079586	0.0818056	0.0679599	0.0690168	0.0154111	0.020259
C. singaporensis	K00609	0.0599273	0.096074	0.103367	0.0938544	0.0951227	0.119538	0.086456	0.102838	0.0232621	0.0144759
C. singaporensis	K00610	0.00285368	0.0158538	0.0145855	0.00982935	0.0485126	0.0421711	0.0110977	0.0335043	0.0071676	0.0207469
C. singaporensis	K00611	0.0672201	0.0868788	0.0811714	0.0716591	0.0884641	0.0992447	0.0784234	0.086456	0.0101133	0.013902
C. singaporensis	K00612	0.0133172	0.00729274	0.00602444	0.0342442	0.00475614	0.00824397	0.00887812	0.0157481	0.00389629	0.0161127
C. singaporensis	K00613	0.012366	0.00190245	0.00475614	0.00221953	0	0.000317076	0.00634152	0.000845535	0.00540891	0.00120043
C. singaporensis	K00614	0.000951227	0	0	0	0	0	0.000317076	0	0.000549191	0
C. singaporensis	K00615	0.0856105	0.175977	0.167733	0.18105	0.195636	0.201026	0.143107	0.192571	0.0499637	0.0103346
C. singaporensis	K00616	0.0342442	0.0491467	0.0374149	0.0380491	0.0691225	0.0602444	0.0402686	0.0558053	0.00785043	0.0160053
C. singaporensis	K00619	0.000317076	0.00317076	0.00570736	0	0.000634152	0.000634152	0.00306507	0.000422768	0.0026967	0.000366128
C. singaporensis	K00620	0.0615127	0.0849763	0.0925861	0.0808543	0.0789519	0.0748299	0.0796917	0.078212	0.0161967	0.00307961
C. singaporensis	K00621	0.00158538	0.0120489	0.0133172	0.00824397	0.0386832	0.0405857	0.00898381	0.029171	0.00643854	0.0181483
C. singaporensis	K00625	0.0152196	0.00380491	0.0174392	0.0199758	0.00507321	0.0110977	0.0121546	0.0120489	0.00731568	0.00749668
C. singaporensis	K00626	0.13444	0.14205	0.153782	0.167733	0.224807	0.162977	0.143424	0.185172	0.00974374	0.0344067
C. singaporensis	K00627	0.10305	0.132855	0.128416	0.11383	0.0903666	0.0986106	0.12144	0.100936	0.0160805	0.0119034
C. singaporensis	K00631	0.0149026	0.00697567	0.00665859	0.00412199	0.00348783	0.00158538	0.00951227	0.00306507	0.00467082	0.00132009
C. singaporensis	K00632	0.0215612	0.0142684	0.0215612	0.0345613	0.0196587	0.0206099	0.0191302	0.0249433	0.00421047	0.00834297
C. singaporensis	K00634	0	0.00158538	0	0	0.000317076	0	0.00052846	0.000105692	0.000915319	0.000183064
C. singaporensis	K00639	0.0212441	0.0244148	0.0266344	0.0247319	0.0431223	0.0428052	0.0240978	0.0368865	0.0027091	0.0105274
C. singaporensis	K00640	0.0320247	0.0164879	0.0212441	0.0383662	0.0199758	0.0193416	0.0232522	0.0258945	0.00796064	0.0108054
C. singaporensis	K00641	0.0275856	0.0640493	0.0599273	0.079586	0.0504151	0.0548541	0.0505207	0.0616184	0.0199691	0.0157179
C. singaporensis	K00643	0.0139513	0.00570736	0.00760982	0.0301222	0.00665859	0.00507321	0.00908951	0.0139513	0.00431658	0.0140268
C. singaporensis	K00645	0.0608786	0.0688054	0.0624639	0.110025	0.0577078	0.0618298	0.0640493	0.076521	0.00419452	0.0290887
C. singaporensis	K00647	0.0221953	0.0155367	0.00887812	0.0282197	0.00602444	0.00982935	0.0155367	0.0146912	0.00665859	0.0118695
C. singaporensis	K00648	0.0580249	0.0345613	0.0386832	0.0481955	0.0228295	0.0269514	0.0437565	0.0326588	0.0125275	0.0136121
C. singaporensis	K00651	0.0247319	0.00665859	0.0117318	0.0133172	0.00443906	0.00539029	0.0143741	0.00771551	0.00932188	0.00487445
C. singaporensis	K00652	0.0342442	0.0202929	0.020927	0.0247319	0.0155367	0.0155367	0.0251547	0.0186018	0.00787813	0.00530885
C. singaporensis	K00654	0	0.000317076	0.000634152	0	0	0	0.000317076	0	0.000317076	0
C. singaporensis	K00655	0.0662688	0.0339271	0.0396345	0.0716591	0.0329759	0.0256831	0.0466101	0.0434394	0.0172624	0.0247095
C. singaporensis	K00657	0	0.00221953	0.00190245	0.000317076	0.000634152	0.00348783	0.001374	0.00147969	0.00120043	0.00174632
C. singaporensis	K00658	0.0602444	0.0840251	0.0856105	0.0703908	0.0646835	0.0716591	0.0766267	0.0689111	0.0142096	0.00371579
C. singaporensis	K00662	0.00982935	0.0158538	0.00824397	0.000317076	0.00158538	0.00158538	0.011309	0.00116261	0.0040149	0.000732255
C. singaporensis	K00663	0.000634152	0	0.000951227	0	0	0	0.00052846	0	0.000484341	0
C. singaporensis	K00666	0.162343	0.0995618	0.121123	0.191514	0.0935374	0.0852934	0.127676	0.123448	0.0318994	0.0590905
C. singaporensis	K00672	0.00348783	0.000634152	0.000634152	0.00158538	0	0.000317076	0.00158538	0.000634152	0.00164757	0.000838904
C. singaporensis	K00673	0	0	0.000951227	0.012683	0.00158538	0.00158538	0.000317076	0.0052846	0.000549191	0.00640723
C. singaporensis	K00674	0.0272685	0.0161709	0.0247319	0.0494638	0.0177562	0.0164879	0.0227238	0.0279027	0.00581498	0.0186833
C. singaporensis	K00677	0.0383662	0.0298051	0.0275856	0.0342442	0.0221953	0.0187075	0.031919	0.025049	0.00569267	0.00815199
C. singaporensis	K00680	0.0142684	0.00951227	0.00887812	0.0152196	0.0079269	0.00760982	0.0108863	0.0102521	0.00294613	0.00430492
C. singaporensis	K00681	0.160757	0.179465	0.192782	0.152513	0.0887812	0.120489	0.177668	0.120594	0.0160878	0.0318662
C. singaporensis	K00682	0.000951227	0.0012683	0.000634152	0	0	0	0.000951227	0	0.000317076	0
C. singaporensis	K00683	0.00697567	0.0107806	0.00982935	0.000634152	0.00665859	0.00348783	0.0091952	0.00359353	0.00198014	0.00301361
C. singaporensis	K00684	0.0253661	0.012366	0.0177562	0.029171	0.0152196	0.0120489	0.0184961	0.0188132	0.00653156	0.00910915
C. singaporensis	K00685	0.00887812	0.00348783	0.00760982	0.0145855	0.00539029	0.00507321	0.00665859	0.00834966	0.00281823	0.00540271
C. singaporensis	K00688	0.0358296	0.0193416	0.0237807	0.00412199	0.0136343	0.0117318	0.0263173	0.00982935	0.00853164	0.00503342
C. singaporensis	K00690	0.0155367	0.00285368	0.00443906	0.00348783	0.0091952	0.00760982	0.00760982	0.00676428	0.00691051	0.00294613
C. singaporensis	K00696	0.00982935	0.00697567	0.00221953	0.0012683	0.00475614	0.00507321	0.00634152	0.00369922	0.00384434	0.00211119
C. singaporensis	K00697	0.0104635	0.0155367	0.00760982	0.012683	0.00729274	0.00539029	0.0112033	0.00845535	0.0040149	0.00378283
C. singaporensis	K00698	0.00190245	0	0.00190245	0	0	0	0.0012683	0	0.00109838	0
C. singaporensis	K00700	0.0272685	0.0177562	0.0177562	0.00285368	0.0110977	0.0107806	0.020927	0.00824397	0.00549191	0.00467082
C. singaporensis	K00703	0.0145855	0.0079269	0.00602444	0.00412199	0.00443906	0.0091952	0.00951227	0.00591875	0.00449533	0.00284191
C. singaporensis	K00705	0.0161709	0.00856105	0.00443906	0.00253661	0.00856105	0.00539029	0.00972366	0.00549598	0.00595169	0.00301361
C. singaporensis	K00720	0.00348783	0.000634152	0.0012683	0.000951227	0.000951227	0	0.00179676	0.000634152	0.00149844	0.000549191
C. singaporensis	K00721	0.0548541	0.0466101	0.0488297	0.0621469	0.0856105	0.0833909	0.050098	0.0770494	0.00426582	0.0129536
C. singaporensis	K00729	0.00317076	0.00475614	0.00221953	0.000634152	0.000317076	0.000634152	0.00338214	0.00052846	0.00128145	0.000183064
C. singaporensis	K00742	0.000317076	0	0	0	0	0.000634152	0.000105692	0.000211384	0.000183064	0.000366128
C. singaporensis	K00748	0.0415369	0.0253661	0.0237807	0.0402686	0.0231465	0.0193416	0.0302279	0.0275856	0.00982594	0.0111474
C. singaporensis	K00754	0.0326588	0.0193416	0.0155367	0.0180733	0.0107806	0.0133172	0.0225124	0.014057	0.00899065	0.00370224
C. singaporensis	K00756	0.00570736	0.00475614	0.00443906	0.000634152	0.00253661	0.00253661	0.00496752	0.00190245	0.000660046	0.00109838
C. singaporensis	K00757	0.00253661	0.00253661	0.000317076	0.000951227	0.000951227	0	0.00179676	0.000634152	0.00128145	0.000549191
C. singaporensis	K00758	0.00570736	0.00380491	0.00221953	0.00221953	0.00158538	0.00348783	0.0039106	0.00243091	0.00174632	0.000968683
C. singaporensis	K00759	0.0478784	0.0719762	0.0602444	0.0665859	0.075147	0.0894154	0.060033	0.0770494	0.0120503	0.011533
C. singaporensis	K00760	0.0202929	0.0260002	0.0161709	0.012366	0.0114147	0.00951227	0.0208213	0.0110977	0.00493594	0.00145302
C. singaporensis	K00761	0.0260002	0.0101464	0.0133172	0.0237807	0.012683	0.0120489	0.0164879	0.0161709	0.00838904	0.00659792
C. singaporensis	K00762	0.0535858	0.0602444	0.0675371	0.0738787	0.0941715	0.103684	0.0604558	0.090578	0.00697807	0.015224
C. singaporensis	K00763	0.0396345	0.0646835	0.0443906	0.0161709	0.0282197	0.0269514	0.0495695	0.0237807	0.0133033	0.00662074
C. singaporensis	K00764	0.0868788	0.127782	0.112245	0.117318	0.138879	0.145221	0.108968	0.133806	0.0206473	0.0146268
C. singaporensis	K00765	0.0589761	0.0799031	0.0703908	0.0561224	0.0840251	0.0786348	0.0697567	0.0729274	0.0104779	0.014801
C. singaporensis	K00766	0.0564395	0.0722933	0.0776836	0.0643664	0.135391	0.0776836	0.0688054	0.0924804	0.0110432	0.0377538
C. singaporensis	K00767	0.0456589	0.0729274	0.0611956	0.0871958	0.0881471	0.0789519	0.0599273	0.0847649	0.0136784	0.00505667
C. singaporensis	K00768	0.0193416	0.00824397	0.0187075	0.0263173	0.00507321	0.0079269	0.015431	0.0131058	0.00623224	0.0115301
C. singaporensis	K00769	0.0120489	0.00348783	0.00475614	0.0139513	0.0012683	0.00380491	0.00676428	0.00634152	0.00462032	0.00671123
C. singaporensis	K00772	0.0497809	0.045976	0.0421711	0.0573907	0.0611956	0.0643664	0.045976	0.0609842	0.00380491	0.00349263
C. singaporensis	K00773	0.0726104	0.0390003	0.0383662	0.0592932	0.0301222	0.0326588	0.0499923	0.0406914	0.0195904	0.0161595
C. singaporensis	K00777	0.0272685	0.0079269	0.00982935	0.0288539	0.0323417	0.0130001	0.0150083	0.0247319	0.0106602	0.0103086
C. singaporensis	K00782	0.0152196	0.0107806	0.0104635	0.0240978	0.0091952	0.0120489	0.0121546	0.0151139	0.00265916	0.00790997
C. singaporensis	K00783	0.00665859	0.00665859	0.00887812	0.0221953	0.0079269	0.00539029	0.00739844	0.0118375	0.00128145	0.00905935
C. singaporensis	K00784	0.041854	0.0412199	0.0504151	0.0202929	0.062781	0.0630981	0.0444963	0.048724	0.00513558	0.0246226
C. singaporensis	K00786	0.00253661	0.0193416	0.0202929	0.0091952	0.0145855	0.0130001	0.014057	0.0122603	0.00998831	0.00277026
C. singaporensis	K00788	0.0516834	0.0745128	0.0732445	0.0716591	0.037732	0.0504151	0.0664802	0.0532687	0.0128301	0.0171426
C. singaporensis	K00789	0.0700738	0.123342	0.124611	0.110977	0.129684	0.13444	0.106009	0.125034	0.0311273	0.0124038
C. singaporensis	K00790	0.0722933	0.0396345	0.0415369	0.0532687	0.0272685	0.0374149	0.0511549	0.0393174	0.0183311	0.0131041
C. singaporensis	K00791	0.0694396	0.0596103	0.0722933	0.0856105	0.0694396	0.0672201	0.0671144	0.07409	0.00665356	0.0100385
C. singaporensis	K00793	0.0589761	0.0719762	0.0713421	0.0783177	0.0986106	0.0894154	0.0674315	0.0887812	0.00732941	0.0101613
C. singaporensis	K00794	0.0424882	0.0640493	0.0580249	0.0618298	0.0824397	0.091952	0.0548541	0.0787405	0.0111248	0.015398
C. singaporensis	K00795	0.0199758	0.00982935	0.016805	0.0367808	0.0107806	0.00824397	0.0155367	0.0186018	0.00519075	0.0157945
C. singaporensis	K00796	0.0466101	0.0643664	0.0802202	0.0691225	0.083708	0.0894154	0.0637322	0.0807486	0.016814	0.0104651
C. singaporensis	K00797	0.0437565	0.0440735	0.0329759	0.00634152	0.0193416	0.0139513	0.0402686	0.0132115	0.00631769	0.00653156
C. singaporensis	K00798	0.0510492	0.0554883	0.0684884	0.0393174	0.0650005	0.0611956	0.0583419	0.0551712	0.00906304	0.013861
C. singaporensis	K00799	0.120489	0.0678542	0.0929032	0.102733	0.0478784	0.0478784	0.0937487	0.0661632	0.0263275	0.03167
C. singaporensis	K00800	0.0821226	0.0840251	0.101464	0.102733	0.150294	0.119855	0.089204	0.124294	0.0106602	0.0240894
C. singaporensis	K00801	0.0155367	0.0190245	0.0225124	0.00443906	0.00602444	0.00539029	0.0190245	0.0052846	0.00348783	0.000797957
C. singaporensis	K00803	0.012683	0.0155367	0.012366	0.00539029	0.00317076	0.00190245	0.0135286	0.00348783	0.00174632	0.0017654
C. singaporensis	K00805	0.0091952	0.00824397	0.00158538	0	0.00412199	0.000951227	0.00634152	0.00169107	0.0041463	0.00215829
C. singaporensis	K00806	0.0421711	0.0481955	0.0523175	0.0833909	0.0504151	0.0529517	0.0475614	0.0622525	0.00510285	0.0183503
C. singaporensis	K00809	0.0101464	0.0421711	0.0370979	0.0187075	0.0995618	0.0929032	0.0298051	0.0703908	0.0172129	0.0448827
C. singaporensis	K00812	0.0573907	0.0630981	0.0634152	0.0944886	0.0764153	0.0605615	0.0613013	0.0771551	0.00339039	0.0169757
C. singaporensis	K00813	0.00507321	0.00507321	0.00570736	0.00190245	0.00190245	0.00253661	0.0052846	0.00211384	0.000366128	0.000366128
C. singaporensis	K00814	0	0.000317076	0	0.000951227	0.00190245	0	0.000105692	0.000951227	0.000183064	0.000951227
C. singaporensis	K00817	0.110659	0.129684	0.120489	0.115416	0.117635	0.119221	0.120277	0.117424	0.00951404	0.00191124
C. singaporensis	K00818	0.0529517	0.0948057	0.0726104	0.0393174	0.0453418	0.058659	0.0734559	0.0477728	0.0209398	0.0098973
C. singaporensis	K00819	0	0.00190245	0.00475614	0.000317076	0.000634152	0.000634152	0.00221953	0.00052846	0.00239387	0.000183064
C. singaporensis	K00820	0.110025	0.134757	0.133806	0.188026	0.150294	0.149977	0.126196	0.162766	0.0140125	0.0218767
C. singaporensis	K00821	0.0428052	0.0903666	0.0821226	0.0897325	0.0561224	0.0621469	0.0717648	0.0693339	0.0254162	0.0179206
C. singaporensis	K00822	0.0142684	0.00824397	0.00856105	0.0260002	0.00665859	0.0114147	0.0103578	0.0146912	0.00339039	0.0100785
C. singaporensis	K00823	0.0158538	0.0136343	0.0079269	0	0.00190245	0.00253661	0.0124716	0.00147969	0.00408934	0.00132009
C. singaporensis	K00824	0.0139513	0.0298051	0.016805	0.0355125	0.0177562	0.0152196	0.0201872	0.0228295	0.00845073	0.0110568
C. singaporensis	K00826	0.13444	0.171221	0.143952	0.102415	0.160123	0.162977	0.149871	0.141839	0.0190914	0.0341712
C. singaporensis	K00827	0.00253661	0	0.000951227	0	0	0	0.00116261	0	0.00128145	0
C. singaporensis	K00829	0.000951227	0.00190245	0.0012683	0	0	0	0.001374	0	0.000484341	0
C. singaporensis	K00830	0.0722933	0.0485126	0.0386832	0.0520004	0.0326588	0.0323417	0.053163	0.0390003	0.0172809	0.0112595
C. singaporensis	K00831	0.0370979	0.020927	0.0256831	0.0523175	0.0130001	0.0177562	0.0279027	0.0276913	0.00831077	0.0214591
C. singaporensis	K00832	0.00539029	0.00158538	0.00443906	0.0012683	0.00317076	0.00221953	0.00380491	0.00221953	0.00198014	0.000951227
C. singaporensis	K00833	0.0355125	0.0313905	0.0386832	0.0304393	0.0551712	0.0551712	0.0351954	0.0469272	0.0036567	0.014279
C. singaporensis	K00835	0.00539029	0.00412199	0.00317076	0.000634152	0	0	0.00422768	0.000211384	0.00111353	0.000366128
C. singaporensis	K00836	0.00285368	0.00221953	0.00285368	0	0	0.000634152	0.0026423	0.000211384	0.000366128	0.000366128
C. singaporensis	K00837	0.0218782	0.0237807	0.0237807	0.0256831	0.0171221	0.0275856	0.0231465	0.0234636	0.00109838	0.00557368
C. singaporensis	K00839	0.0012683	0.00221953	0	0	0	0	0.00116261	0	0.00111353	0
C. singaporensis	K00840	0	0.000634152	0	0.0079269	0.00570736	0.00539029	0.000211384	0.00634152	0.000366128	0.0013821
C. singaporensis	K00844	0.0012683	0	0	0	0	0.0012683	0.000422768	0.000422768	0.000732255	0.000732255
C. singaporensis	K00845	0.0662688	0.0925861	0.0529517	0.0345613	0.0478784	0.0431223	0.0706022	0.041854	0.0201694	0.00674858
C. singaporensis	K00847	0.0605615	0.0462931	0.0529517	0.045976	0.0944886	0.0865617	0.0532687	0.0756754	0.00713949	0.026024
C. singaporensis	K00848	0.00665859	0.0079269	0.00570736	0	0.000634152	0.0012683	0.00676428	0.000634152	0.00111353	0.000634152
C. singaporensis	K00849	0.016805	0.00887812	0.0079269	0.00856105	0.00348783	0.00253661	0.0112033	0.00486183	0.00487445	0.00323873
C. singaporensis	K00850	0.0409028	0.0577078	0.0665859	0.0570736	0.0475614	0.0428052	0.0550655	0.0491467	0.0130439	0.00726512
C. singaporensis	K00851	0.00443906	0.00570736	0.00412199	0	0.000951227	0	0.00475614	0.000317076	0.000838904	0.000549191
C. singaporensis	K00852	0.0450248	0.0393174	0.0516834	0.037732	0.0180733	0.0193416	0.0453418	0.025049	0.00618907	0.0110021
C. singaporensis	K00853	0.00475614	0.00348783	0.00348783	0.00221953	0	0.00380491	0.0039106	0.00200815	0.000732255	0.00191124
C. singaporensis	K00854	0.0684884	0.0374149	0.0329759	0.0187075	0.0225124	0.0199758	0.0462931	0.0203985	0.0193494	0.00193737
C. singaporensis	K00855	0.0117318	0.00380491	0.00221953	0.00253661	0.00539029	0.00380491	0.00591875	0.0039106	0.00509628	0.00142977
C. singaporensis	K00856	0.00887812	0.00760982	0.0079269	0.0152196	0.00507321	0.00760982	0.00813828	0.00930089	0.000660046	0.00528037
C. singaporensis	K00857	0.0012683	0.0012683	0.00285368	0.0012683	0.0012683	0.000951227	0.00179676	0.00116261	0.000915319	0.000183064
C. singaporensis	K00858	0.0748299	0.0846592	0.0910008	0.0906837	0.127782	0.140782	0.0834966	0.119749	0.00814788	0.025997
C. singaporensis	K00859	0.0516834	0.0466101	0.0380491	0.0602444	0.0364637	0.0402686	0.0454475	0.0456589	0.00689108	0.0127739
C. singaporensis	K00860	0.029171	0.0374149	0.029488	0.0145855	0.0583419	0.0573907	0.0320247	0.0434394	0.00467082	0.0249927
C. singaporensis	K00862	0.00317076	0.000634152	0.000317076	0	0	0	0.001374	0	0.0015641	0
C. singaporensis	K00863	0.00317076	0.000634152	0.00253661	0.000951227	0	0	0.00211384	0.000317076	0.00132009	0.000549191
C. singaporensis	K00864	0.0374149	0.0244148	0.0301222	0.0193416	0.0114147	0.00951227	0.0306507	0.0134229	0.00651615	0.0052133
C. singaporensis	K00865	0.0133172	0.0523175	0.0364637	0.0361466	0.0393174	0.0348783	0.0340328	0.0367808	0.0196135	0.00228647
C. singaporensis	K00867	0.0012683	0.0012683	0.000951227	0	0.0012683	0.0012683	0.00116261	0.000845535	0.000183064	0.000732255
C. singaporensis	K00868	0.00348783	0.0012683	0.00317076	0.00190245	0	0	0.0026423	0.000634152	0.00120043	0.00109838
C. singaporensis	K00869	0.00317076	0.0234636	0.0177562	0.0133172	0.0494638	0.0434394	0.0147969	0.0354068	0.0104651	0.0193659
C. singaporensis	K00872	0.029488	0.0450248	0.0462931	0.016805	0.0735616	0.0665859	0.0402686	0.0523175	0.00935777	0.0309519
C. singaporensis	K00873	0.0653176	0.0979764	0.0735616	0.0548541	0.0592932	0.0548541	0.0789519	0.0563338	0.0169835	0.00256289
C. singaporensis	K00874	0.0202929	0.0177562	0.0130001	0.00697567	0.00443906	0.00856105	0.0170164	0.00665859	0.00370224	0.00207921
C. singaporensis	K00876	0.00380491	0.00951227	0.00760982	0.0158538	0.00348783	0.000951227	0.00697567	0.00676428	0.00290605	0.00797326
C. singaporensis	K00879	0	0.000634152	0.00158538	0	0	0	0.000739844	0	0.000797957	0
C. singaporensis	K00882	0.00221953	0.0012683	0.00317076	0	0.0012683	0.000634152	0.00221953	0.000634152	0.000951227	0.000634152
C. singaporensis	K00883	0.00539029	0	0.00317076	0.00317076	0.000317076	0.00221953	0.00285368	0.00190245	0.0027091	0.00145302
C. singaporensis	K00884	0.00856105	0.00412199	0.00317076	0.00158538	0.000634152	0	0.0052846	0.000739844	0.00287707	0.000797957
C. singaporensis	K00886	0.00285368	0.00443906	0.0012683	0.000951227	0.0012683	0	0.00285368	0.000739844	0.00158538	0.000660046
C. singaporensis	K00888	0.00221953	0.000317076	0	0	0	0	0.000845535	0	0.00120043	0
C. singaporensis	K00889	0.000317076	0.000634152	0	0	0	0	0.000317076	0	0.000317076	0
C. singaporensis	K00891	0.0424882	0.0561224	0.0618298	0.0488297	0.0944886	0.0691225	0.0534801	0.0708136	0.00993785	0.0228764
C. singaporensis	K00895	0.00348783	0	0.000951227	0.000317076	0.00158538	0.00221953	0.00147969	0.001374	0.00180297	0.000968683
C. singaporensis	K00897	0.000317076	0.000951227	0.0012683	0	0	0	0.000845535	0	0.000484341	0
C. singaporensis	K00899	0.0158538	0.0079269	0.0079269	0.00856105	0.00824397	0.00729274	0.0105692	0.00803259	0.00457659	0.000660046
C. singaporensis	K00901	0.020927	0.00665859	0.00602444	0.00158538	0.00697567	0.00760982	0.0112033	0.00539029	0.0084269	0.00331037
C. singaporensis	K00906	0.00697567	0.00665859	0.00539029	0.00190245	0.00221953	0.00317076	0.00634152	0.00243091	0.000838904	0.000660046
C. singaporensis	K00912	0.029171	0.0240978	0.0206099	0.0437565	0.0158538	0.0145855	0.0246262	0.0247319	0.00430492	0.0164879
C. singaporensis	K00917	0.000634152	0.000634152	0.000951227	0	0	0.000951227	0.000739844	0.000317076	0.000183064	0.000549191
C. singaporensis	K00919	0.0481955	0.0602444	0.083708	0.0722933	0.0450248	0.05422	0.0640493	0.0571793	0.0180594	0.013873
C. singaporensis	K00921	0.000634152	0	0.000951227	0	0	0	0.00052846	0	0.000484341	0
C. singaporensis	K00923	0	0	0.000317076	0	0	0	0.000105692	0	0.000183064	0
C. singaporensis	K00924	0.0317076	0.0117318	0.0193416	0.0193416	0.00539029	0.0101464	0.020927	0.0116261	0.0100818	0.00709239
C. singaporensis	K00925	0.0164879	0.0149026	0.00982935	0.00570736	0.0139513	0.025049	0.01374	0.0149026	0.00347821	0.00970583
C. singaporensis	K00926	0.00443906	0.00380491	0.00253661	0	0	0	0.00359353	0	0.000968683	0
C. singaporensis	K00927	0.0719762	0.0862446	0.101781	0.0900495	0.10622	0.105586	0.0866674	0.100619	0.0149071	0.00915868
C. singaporensis	K00928	0.0656347	0.124611	0.127464	0.107489	0.167733	0.205465	0.105903	0.160229	0.0349028	0.0494174
C. singaporensis	K00930	0.0504151	0.0760982	0.0513663	0.05422	0.0399516	0.0345613	0.0592932	0.0429109	0.0145613	0.010158
C. singaporensis	K00931	0.0611956	0.0818056	0.0558053	0.0573907	0.0592932	0.0694396	0.0662688	0.0620412	0.0137225	0.00647746
C. singaporensis	K00933	0.00665859	0	0.000634152	0	0	0	0.00243091	0	0.00367498	0
C. singaporensis	K00934	0.00475614	0	0.000951227	0.000951227	0	0	0.00190245	0.000317076	0.00251671	0.000549191
C. singaporensis	K00936	0.0485126	0.0253661	0.0247319	0.0155367	0.029488	0.0234636	0.0328702	0.0228295	0.0135504	0.00699725
C. singaporensis	K00937	0.0735616	0.0462931	0.0450248	0.0564395	0.0342442	0.0393174	0.0549598	0.0433337	0.0161221	0.01163
C. singaporensis	K00938	0.00221953	0.00158538	0.00253661	0.00317076	0.0012683	0.00348783	0.00211384	0.0026423	0.000484341	0.00120043
C. singaporensis	K00939	0.0735616	0.0510492	0.075147	0.079586	0.0900495	0.101781	0.0665859	0.0904723	0.0134785	0.0111037
C. singaporensis	K00940	0.0478784	0.0688054	0.0757811	0.0684884	0.0875129	0.0957569	0.064155	0.0839194	0.014521	0.0139849
C. singaporensis	K00941	0.03361	0.045976	0.0903666	0.0450248	0.071025	0.0776836	0.0566509	0.0645778	0.0298461	0.0172576
C. singaporensis	K00942	0.0516834	0.0453418	0.0383662	0.0504151	0.0405857	0.0374149	0.0451305	0.0428052	0.00666111	0.00677831
C. singaporensis	K00943	0.0675371	0.107489	0.101147	0.0859275	0.168684	0.163928	0.0920577	0.139513	0.0214708	0.0464676
C. singaporensis	K00945	0.0405857	0.0678542	0.0697567	0.05422	0.0719762	0.0656347	0.0593989	0.0639436	0.0163204	0.0089981
C. singaporensis	K00946	0.0317076	0.0478784	0.0577078	0.0523175	0.0729274	0.0707079	0.0457646	0.0653176	0.0131284	0.011313
C. singaporensis	K00948	0.0760982	0.101464	0.0979764	0.0973423	0.149343	0.100196	0.0918463	0.115627	0.0137493	0.0292335
C. singaporensis	K00949	0.00951227	0.00665859	0.00729274	0.00634152	0.00443906	0.00412199	0.0078212	0.00496752	0.00149844	0.00120043
C. singaporensis	K00950	0.0351954	0.0386832	0.0244148	0.0221953	0.0174392	0.0237807	0.0327645	0.0211384	0.00743834	0.00330023
C. singaporensis	K00951	0.0871958	0.169001	0.126196	0.112879	0.112245	0.128416	0.127464	0.117847	0.0409175	0.00915868
C. singaporensis	K00952	0.00348783	0.0206099	0.0139513	0.00824397	0.0431223	0.0434394	0.012683	0.0316019	0.00863122	0.0202292
C. singaporensis	K00953	0.0012683	0.000634152	0.00158538	0	0	0	0.00116261	0	0.000484341	0
C. singaporensis	K00954	0.0516834	0.0510492	0.0539029	0.0640493	0.050098	0.0532687	0.0522118	0.0558053	0.00149844	0.00731339
C. singaporensis	K00955	0.0174392	0.0117318	0.0149026	0.0212441	0.00570736	0.0139513	0.0146912	0.0136343	0.00285955	0.00777321
C. singaporensis	K00956	0.00317076	0.00221953	0.00221953	0	0.000634152	0.00285368	0.00253661	0.00116261	0.000549191	0.00149844
C. singaporensis	K00957	0.0180733	0.0120489	0.0142684	0.0145855	0.00507321	0.00887812	0.0147969	0.00951227	0.00304679	0.00478774
C. singaporensis	K00958	0.0437565	0.124611	0.075147	0.0567566	0.115099	0.123025	0.0811714	0.0982935	0.0407624	0.0361897
C. singaporensis	K00962	0.0998789	0.140148	0.142367	0.13444	0.0986106	0.116367	0.127464	0.116473	0.0239156	0.017915
C. singaporensis	K00963	0.0409028	0.0770494	0.0599273	0.0567566	0.0719762	0.0910008	0.0592932	0.0732445	0.0180817	0.0171573
C. singaporensis	K00965	0.00412199	0.0130001	0.0161709	0.0177562	0.0437565	0.0431223	0.0110977	0.0348783	0.00624567	0.0148316
C. singaporensis	K00966	0.0174392	0.0396345	0.033293	0.0275856	0.0929032	0.0897325	0.0301222	0.0700738	0.0114323	0.03683
C. singaporensis	K00969	0.0488297	0.0415369	0.0558053	0.0380491	0.0256831	0.0390003	0.048724	0.0342442	0.00713479	0.00742932
C. singaporensis	K00970	0.0659518	0.0383662	0.0405857	0.0447077	0.0323417	0.0402686	0.0483012	0.039106	0.0153261	0.00626442
C. singaporensis	K00971	0.033293	0.0491467	0.0472443	0.0424882	0.0516834	0.0339271	0.043228	0.0426995	0.00865642	0.00888001
C. singaporensis	K00973	0.0266344	0.0206099	0.0218782	0.0304393	0.0155367	0.0091952	0.0230408	0.0183904	0.00317604	0.0109057
C. singaporensis	K00974	0.0358296	0.0662688	0.0681713	0.0691225	0.0605615	0.0748299	0.0567566	0.0681713	0.0181483	0.00718161
C. singaporensis	K00975	0.0202929	0.0152196	0.0110977	0.00253661	0.00982935	0.00856105	0.0155367	0.00697567	0.00460579	0.00389629
C. singaporensis	K00976	0.0012683	0.00190245	0	0	0	0	0.00105692	0	0.000968683	0
C. singaporensis	K00978	0	0.000317076	0	0.00190245	0.000634152	0.000634152	0.000105692	0.00105692	0.000183064	0.000732255
C. singaporensis	K00979	0.0329759	0.0171221	0.0263173	0.045976	0.0155367	0.0110977	0.0254718	0.0242035	0.00796064	0.0189858
C. singaporensis	K00980	0.00412199	0.0171221	0.0171221	0.00982935	0.0453418	0.0402686	0.0127887	0.0318133	0.00750562	0.0192069
C. singaporensis	K00981	0.045976	0.0583419	0.0450248	0.0462931	0.0355125	0.0367808	0.0497809	0.0395288	0.00742932	0.00589227
C. singaporensis	K00982	0.0539029	0.0374149	0.0443906	0.0491467	0.0234636	0.0272685	0.0452361	0.033293	0.00827643	0.013861
C. singaporensis	K00983	0.00887812	0.00158538	0.00380491	0.00158538	0.00221953	0.0012683	0.00475614	0.00169107	0.00373827	0.000484341
C. singaporensis	K00986	0.0190245	0.00602444	0.0193416	0.00665859	0.0215612	0.00665859	0.0147969	0.0116261	0.0075988	0.008604
C. singaporensis	K00989	0.0370979	0.029171	0.0323417	0.0298051	0.0133172	0.0110977	0.0328702	0.0180733	0.00398978	0.0102205
C. singaporensis	K00990	0.0602444	0.0329759	0.0380491	0.0390003	0.0174392	0.0221953	0.0437565	0.0262116	0.0145025	0.0113278
C. singaporensis	K00991	0.0288539	0.0263173	0.0221953	0.033293	0.0263173	0.0266344	0.0257888	0.0287482	0.0033606	0.00393906
C. singaporensis	K00992	0.0237807	0.016805	0.0161709	0.0234636	0.016805	0.0187075	0.0189189	0.0196587	0.00422239	0.0034297
C. singaporensis	K00995	0.0814885	0.0741957	0.0611956	0.0481955	0.0402686	0.0450248	0.0722933	0.0444963	0.0102793	0.00398978
C. singaporensis	K00996	0.000951227	0	0.00158538	0.012366	0.000951227	0.00412199	0.000845535	0.00581306	0.000797957	0.00589227
C. singaporensis	K00997	0.0199758	0.0247319	0.029488	0.0310734	0.0247319	0.0190245	0.0247319	0.0249433	0.00475614	0.00602722
C. singaporensis	K01000	0.0466101	0.0329759	0.0348783	0.0510492	0.025049	0.0285368	0.0381548	0.0348783	0.00738408	0.0141125
C. singaporensis	K01001	0.00348783	0.0149026	0.0130001	0.0104635	0.0409028	0.0437565	0.0104635	0.0317076	0.00611554	0.0184532
C. singaporensis	K01002	0	0.000634152	0.000951227	0	0	0.000634152	0.00052846	0.000211384	0.000484341	0.000366128
C. singaporensis	K01003	0.00190245	0	0.00412199	0	0.000317076	0.00221953	0.00200815	0.000845535	0.00206302	0.00120043
C. singaporensis	K01004	0.00412199	0.000634152	0.0012683	0.00190245	0.000634152	0.000951227	0.00200815	0.00116261	0.00185789	0.000660046
C. singaporensis	K01006	0.0602444	0.0443906	0.0567566	0.05422	0.0672201	0.0697567	0.0537972	0.0637322	0.00833091	0.00833493
C. singaporensis	K01007	0.0228295	0.0215612	0.0212441	0.0256831	0.00887812	0.0101464	0.0218782	0.0149026	0.000838904	0.00935777
C. singaporensis	K01008	0.0434394	0.0310734	0.0361466	0.0447077	0.0301222	0.0301222	0.0368865	0.034984	0.00621609	0.00842093
C. singaporensis	K01011	0.0656347	0.0875129	0.110025	0.0488297	0.143952	0.132855	0.0877243	0.108546	0.0221961	0.0520124
C. singaporensis	K01012	0.0304393	0.0364637	0.0348783	0.0266344	0.0599273	0.0529517	0.0339271	0.0465045	0.00312283	0.0175579
C. singaporensis	K01015	0.000951227	0	0	0.00221953	0	0	0.000317076	0.000739844	0.000549191	0.00128145
C. singaporensis	K01023	0.00285368	0.00190245	0.00380491	0.000634152	0	0	0.00285368	0.000211384	0.000951227	0.000366128
C. singaporensis	K01025	0	0	0.000634152	0.00190245	0.000317076	0	0.000211384	0.000739844	0.000366128	0.00101926
C. singaporensis	K01026	0.00697567	0.00190245	0.00665859	0.00190245	0	0.00158538	0.0051789	0.00116261	0.00284191	0.00101926
C. singaporensis	K01027	0.00443906	0.00253661	0.00539029	0.00539029	0.00380491	0	0.00412199	0.00306507	0.00145302	0.00277026
C. singaporensis	K01028	0.0139513	0.00570736	0.00602444	0.029488	0.00856105	0.00951227	0.00856105	0.0158538	0.00467082	0.0118172
C. singaporensis	K01029	0.0110977	0.00507321	0.0161709	0.0310734	0.00982935	0.0079269	0.0107806	0.0162766	0.00555562	0.0128497
C. singaporensis	K01031	0.00760982	0.00253661	0.00507321	0	0.000951227	0.000951227	0.00507321	0.000634152	0.00253661	0.000549191
C. singaporensis	K01032	0.00380491	0.00221953	0.00348783	0	0.000951227	0.000951227	0.00317076	0.000634152	0.000838904	0.000549191
C. singaporensis	K01035	0.000317076	0.00190245	0	0	0	0	0.000739844	0	0.00101926	0
C. singaporensis	K01039	0.0110977	0.00602444	0.0114147	0.00221953	0.00221953	0.00285368	0.00951227	0.00243091	0.00302471	0.000366128
C. singaporensis	K01040	0.00475614	0.00443906	0.0079269	0.000951227	0.00158538	0	0.00570736	0.000845535	0.0019287	0.000797957
C. singaporensis	K01042	0.0424882	0.0551712	0.0497809	0.00507321	0.0130001	0.0180733	0.0491467	0.0120489	0.00636525	0.00655205
C. singaporensis	K01046	0.00729274	0.00285368	0.00443906	0.00475614	0.00158538	0.000951227	0.00486183	0.00243091	0.00224953	0.00203851
C. singaporensis	K01048	0.012683	0.00285368	0.00285368	0.0091952	0.00253661	0.00348783	0.00613013	0.00507321	0.00567498	0.00360129
C. singaporensis	K01051	0.000951227	0.00507321	0.000317076	0.000951227	0	0	0.00211384	0.000317076	0.00258243	0.000549191
C. singaporensis	K01053	0.0818056	0.120172	0.110659	0.0399516	0.0608786	0.0780006	0.104212	0.0596103	0.0199791	0.0190562
C. singaporensis	K01055	0.0326588	0.025049	0.0317076	0.0218782	0.00507321	0.00982935	0.0298051	0.0122603	0.0041463	0.00866223
C. singaporensis	K01056	0.0567566	0.054537	0.0592932	0.0630981	0.0424882	0.0409028	0.0568623	0.0488297	0.00237983	0.0123822
C. singaporensis	K01057	0.012683	0.00507321	0.0110977	0.0313905	0.00760982	0.00824397	0.00961797	0.0157481	0.0040149	0.0135504
C. singaporensis	K01060	0.00348783	0.00380491	0.00570736	0.000317076	0.000634152	0.00412199	0.00433337	0.00169107	0.00120043	0.00211119
C. singaporensis	K01061	0.0618298	0.0491467	0.0488297	0.0183904	0.0158538	0.0161709	0.0532687	0.016805	0.00741578	0.0013821
C. singaporensis	K01066	0.0117318	0.0190245	0.0152196	0.00190245	0.00253661	0.000951227	0.0153253	0.00179676	0.00364752	0.000797957
C. singaporensis	K01067	0	0	0.00158538	0	0.000634152	0.000951227	0.00052846	0.00052846	0.000915319	0.000484341
C. singaporensis	K01069	0.0415369	0.0266344	0.033293	0.0532687	0.0260002	0.0323417	0.0338214	0.0372036	0.00746532	0.0142696
C. singaporensis	K01070	0.00602444	0.00507321	0.00539029	0.00602444	0.000951227	0.00158538	0.00549598	0.00285368	0.000484341	0.0027642
C. singaporensis	K01075	0.00539029	0.00475614	0.00697567	0.00348783	0.00285368	0.00348783	0.00570736	0.00327645	0.00114323	0.000366128
C. singaporensis	K01077	0.00887812	0.00317076	0.00760982	0.0177562	0.00634152	0.00539029	0.0065529	0.00982935	0.00299688	0.00688135
C. singaporensis	K01079	0.00856105	0.0139513	0.0177562	0.0177562	0.0434394	0.0396345	0.0134229	0.03361	0.00462032	0.013861
C. singaporensis	K01081	0.0161709	0.0117318	0.0114147	0.0174392	0.0142684	0.0104635	0.0131058	0.014057	0.00265916	0.00349263
C. singaporensis	K01082	0.0504151	0.0437565	0.0466101	0.0440735	0.0691225	0.0688054	0.0469272	0.0606672	0.0033406	0.0143714
C. singaporensis	K01083	0.000951227	0.00507321	0.00507321	0.0107806	0.0161709	0.0104635	0.00369922	0.0124716	0.00237983	0.00320754
C. singaporensis	K01087	0.00443906	0.00253661	0.00317076	0.000317076	0.000317076	0.000951227	0.00338214	0.00052846	0.000968683	0.000366128
C. singaporensis	K01089	0.0079269	0.0402686	0.0307564	0.016805	0.0091952	0.016805	0.0263173	0.0142684	0.0166215	0.00439353
C. singaporensis	K01090	0.0285368	0.0304393	0.025049	0.00570736	0.0136343	0.0110977	0.0280084	0.0101464	0.00273373	0.00404815
C. singaporensis	K01091	0.0453418	0.0434394	0.0326588	0.0665859	0.0253661	0.0348783	0.04048	0.0422768	0.00683983	0.0215829
C. singaporensis	K01092	0.0992447	0.091952	0.10305	0.104318	0.119855	0.113513	0.0980821	0.112562	0.00563943	0.00781191
C. singaporensis	K01095	0.0228295	0.0253661	0.0310734	0.0399516	0.0164879	0.0304393	0.026423	0.0289596	0.00422239	0.0118016
C. singaporensis	K01101	0.00729274	0.00348783	0.000634152	0	0.000317076	0	0.00380491	0.000105692	0.0033406	0.000183064
C. singaporensis	K01104	0.012683	0.0117318	0.0133172	0.0149026	0.0133172	0.0117318	0.0125773	0.0133172	0.000797957	0.00158538
C. singaporensis	K01113	0.0152196	0.00982935	0.0155367	0.016805	0.00729274	0.00697567	0.0135286	0.0103578	0.00320754	0.0055857
C. singaporensis	K01119	0	0	0	0.000317076	0.000317076	0	0	0.000211384	0	0.000183064
C. singaporensis	K01126	0.0339271	0.0351954	0.029488	0.00887812	0.0110977	0.0110977	0.0328702	0.0103578	0.00299688	0.00128145
C. singaporensis	K01127	0.000634152	0	0	0	0.000634152	0	0.000211384	0.000211384	0.000366128	0.000366128
C. singaporensis	K01129	0.0272685	0.0443906	0.0396345	0.0757811	0.0580249	0.0656347	0.0370979	0.0664802	0.0088384	0.00890827
C. singaporensis	K01130	0.0852934	0.0665859	0.054537	0.012683	0.0142684	0.0158538	0.0688054	0.0142684	0.0154978	0.00158538
C. singaporensis	K01132	0	0.00317076	0.00190245	0	0.00158538	0.000951227	0.00169107	0.000845535	0.00159591	0.000797957
C. singaporensis	K01133	0.12683	0.152513	0.0944886	0.0275856	0.0456589	0.0380491	0.124611	0.0370979	0.029076	0.00907413
C. singaporensis	K01134	0.0171221	0.0120489	0.0183904	0.0012683	0.00348783	0.00412199	0.0158538	0.00295937	0.00335561	0.00149844
C. singaporensis	K01135	0.012366	0.0107806	0.0107806	0.00158538	0.000317076	0.00221953	0.011309	0.001374	0.000915319	0.000968683
C. singaporensis	K01136	0.0091952	0.0079269	0.0079269	0	0.00285368	0.00221953	0.00834966	0.00169107	0.000732255	0.00149844
C. singaporensis	K01137	0.00697567	0.00697567	0.00760982	0.000634152	0.0012683	0.00158538	0.00718705	0.00116261	0.000366128	0.000484341
C. singaporensis	K01138	0.0726104	0.0526346	0.0523175	0.00539029	0.0171221	0.0149026	0.0591875	0.0124716	0.0116256	0.00623224
C. singaporensis	K01139	0.0215612	0.0158538	0.0247319	0.0320247	0.0282197	0.0272685	0.0207156	0.029171	0.00449905	0.00251671
C. singaporensis	K01141	0.00887812	0.00539029	0.00475614	0.00539029	0.00158538	0.00317076	0.00634152	0.00338214	0.00221953	0.00191124
C. singaporensis	K01142	0.0684884	0.0342442	0.0504151	0.102733	0.0386832	0.0380491	0.0510492	0.0598216	0.0171309	0.0371633
C. singaporensis	K01144	0.0120489	0.00570736	0.00760982	0.0091952	0.0091952	0.00824397	0.00845535	0.00887812	0.00325421	0.000549191
C. singaporensis	K01147	0.0139513	0.00570736	0.00539029	0.0114147	0.0104635	0.0142684	0.00834966	0.0120489	0.00485378	0.00198014
C. singaporensis	K01151	0.0202929	0.0643664	0.0900495	0.0415369	0.143635	0.0719762	0.0582363	0.0857162	0.0352801	0.0524177
C. singaporensis	K01153	0.296783	0.296149	0.276807	0.279978	0.208953	0.205782	0.289913	0.231571	0.0113544	0.0419516
C. singaporensis	K01154	0.228612	0.256831	0.179465	0.261588	0.348783	0.224173	0.221636	0.278181	0.0391521	0.0639412
C. singaporensis	K01155	0.0615127	0.0764153	0.0662688	0.0757811	0.0935374	0.0776836	0.0680656	0.082334	0.00761202	0.0097489
C. singaporensis	K01156	0.324369	0.273319	0.233051	0.401735	0.293929	0.255246	0.276913	0.31697	0.0457649	0.0759139
C. singaporensis	K01159	0.0453418	0.050098	0.0561224	0.0608786	0.0437565	0.0437565	0.0505207	0.0494638	0.00540271	0.00988545
C. singaporensis	K01160	0.00158538	0.000951227	0.0012683	0	0	0	0.0012683	0	0.000317076	0
C. singaporensis	K01161	0	0.00190245	0.00380491	0	0.00158538	0.000951227	0.00190245	0.000845535	0.00190245	0.000797957
C. singaporensis	K01163	0.00190245	0.00570736	0.00507321	0.000951227	0.00348783	0.00158538	0.00422768	0.00200815	0.00203851	0.00132009
C. singaporensis	K01170	0.00190245	0.0304393	0.0342442	0.0183904	0.0821226	0.0814885	0.0221953	0.0606672	0.0176768	0.0366141
C. singaporensis	K01173	0	0	0.00221953	0.0152196	0.00190245	0.00158538	0.000739844	0.00623582	0.00128145	0.00778183
C. singaporensis	K01174	0.00887812	0.0107806	0.0142684	0.00634152	0.00570736	0.00190245	0.011309	0.00465045	0.00273373	0.00240086
C. singaporensis	K01175	0.000951227	0.00158538	0.000951227	0.00190245	0.00285368	0.00158538	0.00116261	0.00211384	0.000366128	0.000660046
C. singaporensis	K01176	0	0	0.000951227	0.000317076	0.000317076	0.0012683	0.000317076	0.000634152	0.000549191	0.000549191
C. singaporensis	K01179	0.0174392	0.0237807	0.0130001	0.0012683	0.00475614	0.00348783	0.0180733	0.00317076	0.00541819	0.0017654
C. singaporensis	K01181	0.0133172	0.00253661	0.00285368	0	0	0	0.00623582	0	0.00613469	0
C. singaporensis	K01183	0.00982935	0.00221953	0.00570736	0.0158538	0.00380491	0.00317076	0.00591875	0.00760982	0.00380931	0.00714653
C. singaporensis	K01185	0.00380491	0.00443906	0.00507321	0.000951227	0.0142684	0.012683	0.00443906	0.00930089	0.000634152	0.00727434
C. singaporensis	K01186	0.0104635	0.0158538	0.0152196	0	0.00380491	0.00317076	0.0138456	0.00232522	0.00294613	0.00203851
C. singaporensis	K01187	0.0107806	0.00412199	0.00380491	0.00380491	0.00697567	0.00348783	0.00623582	0.00475614	0.00393906	0.0019287
C. singaporensis	K01190	0.0206099	0.020927	0.0234636	0.00221953	0.00634152	0.00570736	0.0216668	0.00475614	0.0015641	0.00221953
C. singaporensis	K01191	0.0149026	0.00475614	0.00285368	0.00253661	0.0110977	0.00602444	0.00750413	0.0065529	0.00647746	0.00430492
C. singaporensis	K01192	0.00475614	0.0012683	0.00221953	0	0.0012683	0	0.00274799	0.000422768	0.00180297	0.000732255
C. singaporensis	K01193	0.0329759	0.0260002	0.0266344	0.00158538	0.012683	0.0091952	0.0285368	0.0078212	0.00385739	0.00567498
C. singaporensis	K01194	0.0136343	0.00570736	0.00887812	0.00158538	0.00158538	0.000634152	0.00940658	0.0012683	0.00398978	0.000549191
C. singaporensis	K01195	0.000634152	0.000634152	0	0	0	0	0.000422768	0	0.000366128	0
C. singaporensis	K01198	0.0012683	0.000317076	0	0	0	0	0.00052846	0	0.000660046	0
C. singaporensis	K01200	0.00190245	0	0.00158538	0.000317076	0.00190245	0.00158538	0.00116261	0.0012683	0.00101926	0.000838904
C. singaporensis	K01201	0.000634152	0	0	0.000951227	0	0	0.000211384	0.000317076	0.000366128	0.000549191
C. singaporensis	K01206	0.0183904	0.0107806	0.016805	0	0.00539029	0.00412199	0.0153253	0.00317076	0.0040149	0.00281823
C. singaporensis	K01207	0.0329759	0.0196587	0.0307564	0.0494638	0.0161709	0.0145855	0.027797	0.0267401	0.00713479	0.0196953
C. singaporensis	K01209	0.0107806	0.00539029	0.0107806	0	0.00348783	0.00285368	0.00898381	0.00211384	0.00311208	0.00185789
C. singaporensis	K01212	0.0091952	0.0117318	0.012366	0.000951227	0.0012683	0.00285368	0.0110977	0.00169107	0.00167781	0.00101926
C. singaporensis	K01216	0.00380491	0.0012683	0.000634152	0	0	0	0.00190245	0	0.00167781	0
C. singaporensis	K01218	0	0	0.00158538	0	0	0.000634152	0.00052846	0.000211384	0.000915319	0.000366128
C. singaporensis	K01222	0.00285368	0.000951227	0.000317076	0	0	0	0.001374	0	0.00132009	0
C. singaporensis	K01224	0.0012683	0	0	0.000634152	0	0	0.000422768	0.000211384	0.000732255	0.000366128
C. singaporensis	K01226	0	0.000317076	0	0	0.00665859	0	0.000105692	0.00221953	0.000183064	0.00384434
C. singaporensis	K01230	0	0	0.000634152	0	0.000951227	0	0.000211384	0.000317076	0.000366128	0.000549191
C. singaporensis	K01234	0.000951227	0.000634152	0.000317076	0	0	0	0.000634152	0	0.000317076	0
C. singaporensis	K01239	0.0212441	0.0145855	0.0202929	0.00602444	0.00475614	0.00634152	0.0187075	0.00570736	0.00360129	0.000838904
C. singaporensis	K01240	0.0012683	0	0.00158538	0	0.000317076	0	0.000951227	0.000105692	0.000838904	0.000183064
C. singaporensis	K01241	0.00443906	0.00158538	0.00221953	0.00317076	0.00158538	0.000951227	0.00274799	0.00190245	0.00149844	0.00114323
C. singaporensis	K01243	0.0234636	0.0266344	0.0301222	0.0215612	0.0266344	0.0244148	0.0267401	0.0242035	0.00333055	0.0025432
C. singaporensis	K01246	0.0301222	0.0653176	0.0440735	0.0494638	0.0833909	0.075464	0.0465045	0.0694396	0.0177232	0.0177477
C. singaporensis	K01247	0.0275856	0.0171221	0.0177562	0.0380491	0.0139513	0.0149026	0.0208213	0.022301	0.00586662	0.0136465
C. singaporensis	K01250	0.00602444	0.00824397	0.00824397	0.000634152	0.00190245	0.00412199	0.00750413	0.00221953	0.00128145	0.0017654
C. singaporensis	K01251	0.0726104	0.131586	0.100196	0.0944886	0.117318	0.115099	0.101464	0.108968	0.0295085	0.0125889
C. singaporensis	K01252	0	0	0	0	0.000634152	0.000634152	0	0.000422768	0	0.000366128
C. singaporensis	K01253	0.00760982	0.0130001	0.00697567	0.000317076	0.00475614	0.00285368	0.0091952	0.0026423	0.00331037	0.00222707
C. singaporensis	K01255	0.0824397	0.103367	0.125245	0.148074	0.12683	0.125245	0.103684	0.133383	0.0214044	0.0127476
C. singaporensis	K01256	0.0342442	0.0824397	0.0532687	0.0780006	0.0672201	0.0665859	0.0566509	0.0706022	0.0242751	0.00641507
C. singaporensis	K01258	0.00824397	0.00634152	0.0091952	0.0012683	0.000951227	0.00317076	0.0079269	0.00179676	0.00145302	0.00120043
C. singaporensis	K01259	0.0247319	0.0101464	0.0145855	0.0272685	0.00380491	0.00570736	0.0164879	0.0122603	0.00747654	0.0130323
C. singaporensis	K01262	0.115733	0.123977	0.138562	0.156001	0.151562	0.129367	0.12609	0.145643	0.0115606	0.0142696
C. singaporensis	K01265	0.0732445	0.0922691	0.0748299	0.0995618	0.115099	0.108123	0.0801145	0.107594	0.010556	0.00778183
C. singaporensis	K01266	0.0130001	0.0183904	0.0136343	0.000634152	0.00253661	0.000634152	0.0150083	0.0012683	0.00294613	0.00109838
C. singaporensis	K01267	0.00380491	0.00253661	0.00824397	0.00190245	0.00253661	0.000951227	0.00486183	0.00179676	0.00299688	0.000797957
C. singaporensis	K01270	0.00253661	0	0	0.00158538	0.000951227	0.00348783	0.000845535	0.00200815	0.00146451	0.00132009
C. singaporensis	K01271	0.0488297	0.0561224	0.0526346	0.050098	0.0697567	0.0637322	0.0525289	0.0611956	0.00364752	0.0100718
C. singaporensis	K01273	0.0748299	0.0694396	0.0551712	0.0304393	0.0183904	0.0174392	0.0664802	0.0220896	0.010158	0.00724664
C. singaporensis	K01274	0.0012683	0.000634152	0.00221953	0.000317076	0	0	0.001374	0.000105692	0.000797957	0.000183064
C. singaporensis	K01278	0.0101464	0.00982935	0.0149026	0.0190245	0.00856105	0.00539029	0.0116261	0.010992	0.00284191	0.00713479
C. singaporensis	K01281	0.000634152	0.000634152	0.00221953	0	0.000317076	0	0.00116261	0.000105692	0.000915319	0.000183064
C. singaporensis	K01283	0.00507321	0.00317076	0.00475614	0.000634152	0.000634152	0.0012683	0.00433337	0.000845535	0.00101926	0.000366128
C. singaporensis	K01284	0.00443906	0.00507321	0.0101464	0.0177562	0.00729274	0.00507321	0.0065529	0.0100407	0.0031282	0.00677336
C. singaporensis	K01286	0.0079269	0.00443906	0.00951227	0.0114147	0.00475614	0.00190245	0.00729274	0.00602444	0.00259538	0.00488132
C. singaporensis	K01295	0.00634152	0.00665859	0.00982935	0.012366	0.00221953	0.00285368	0.00760982	0.00581306	0.0019287	0.00568383
C. singaporensis	K01297	0.00539029	0.00665859	0.00412199	0.0187075	0.00760982	0.00887812	0.00539029	0.0117318	0.0012683	0.0060743
C. singaporensis	K01299	0.0405857	0.0177562	0.016805	0.00729274	0.0161709	0.0142684	0.025049	0.0125773	0.0134636	0.0046744
C. singaporensis	K01301	0.0190245	0.0079269	0.0117318	0	0.00190245	0.0012683	0.0128944	0.00105692	0.00563943	0.000968683
C. singaporensis	K01303	0.00951227	0.00634152	0.0107806	0.000317076	0.00317076	0.00317076	0.00887812	0.00221953	0.00228647	0.00164757
C. singaporensis	K01304	0.00348783	0.0155367	0.0183904	0.0117318	0.0114147	0.00634152	0.0124716	0.00982935	0.00790997	0.00302471
C. singaporensis	K01318	0.00190245	0	0	0	0.000317076	0	0.000634152	0.000105692	0.00109838	0.000183064
C. singaporensis	K01322	0.0152196	0.0142684	0.0390003	0.033293	0.00856105	0.00634152	0.0228295	0.0160652	0.0140125	0.0149609
C. singaporensis	K01338	0.120489	0.0932203	0.10305	0.0998789	0.0802202	0.0783177	0.105586	0.0861389	0.0138101	0.0119371
C. singaporensis	K01341	0.00158538	0	0.00158538	0	0	0	0.00105692	0	0.000915319	0
C. singaporensis	K01342	0.000951227	0	0.000634152	0.0012683	0.000317076	0.000634152	0.00052846	0.000739844	0.000484341	0.000484341
C. singaporensis	K01349	0.00760982	0	0.000951227	0	0	0	0.00285368	0	0.0041463	0
C. singaporensis	K01354	0.025049	0.0130001	0.0231465	0.0183904	0.00951227	0.00824397	0.0203985	0.0120489	0.00647746	0.00552841
C. singaporensis	K01356	0.0390003	0.0231465	0.0266344	0.0348783	0.0120489	0.0079269	0.0295937	0.0182847	0.00833091	0.0145175
C. singaporensis	K01358	0.101781	0.102733	0.0900495	0.102415	0.0808543	0.0887812	0.0981878	0.0906837	0.00706399	0.0109057
C. singaporensis	K01365	0.00253661	0	0.000634152	0	0	0	0.00105692	0	0.00132009	0
C. singaporensis	K01372	0.00221953	0.00285368	0.00158538	0.000634152	0.00285368	0.000951227	0.00221953	0.00147969	0.000634152	0.00120043
C. singaporensis	K01387	0.00221953	0.0012683	0.000317076	0	0	0	0.0012683	0	0.000951227	0
C. singaporensis	K01392	0.00475614	0.0012683	0.000951227	0.000317076	0.000317076	0	0.00232522	0.000211384	0.00211119	0.000183064
C. singaporensis	K01406	0.0117318	0.00665859	0.00507321	0.0171221	0.0079269	0.00760982	0.0078212	0.0108863	0.00347821	0.00540271
C. singaporensis	K01408	0.00634152	0.000634152	0	0	0	0.000634152	0.00232522	0.000211384	0.00349263	0.000366128
C. singaporensis	K01409	0.0653176	0.071025	0.0954398	0.102415	0.0970252	0.104635	0.0772608	0.101359	0.016	0.00391346
C. singaporensis	K01414	0.0234636	0.0133172	0.0117318	0.0374149	0.0149026	0.0180733	0.0161709	0.0234636	0.00636525	0.0121858
C. singaporensis	K01415	0.000951227	0	0.00317076	0.00982935	0.000634152	0.00253661	0.001374	0.00433337	0.00162711	0.00485378
C. singaporensis	K01419	0.0193416	0.0196587	0.0247319	0.0323417	0.012683	0.0152196	0.0212441	0.0200815	0.00302471	0.0106932
C. singaporensis	K01420	0.016805	0.00856105	0.00856105	0.00380491	0.0091952	0.00634152	0.011309	0.00644721	0.00475966	0.0026967
C. singaporensis	K01421	0.0012683	0	0.00221953	0	0	0	0.00116261	0	0.00111353	0
C. singaporensis	K01424	0.0221953	0.0107806	0.0136343	0.020927	0.00665859	0.00729274	0.0155367	0.0116261	0.00594041	0.00806105
C. singaporensis	K01425	0	0	0.000634152	0.000317076	0	0	0.000211384	0.000105692	0.000366128	0.000183064
C. singaporensis	K01426	0.147757	0.142367	0.130635	0.10622	0.0887812	0.075147	0.140253	0.0900495	0.00875458	0.0155755
C. singaporensis	K01428	0.0196587	0.0221953	0.0288539	0.0139513	0.0551712	0.0497809	0.0235693	0.0396345	0.00474909	0.0224049
C. singaporensis	K01429	0.0161709	0.0231465	0.0215612	0.0107806	0.0478784	0.0485126	0.0202929	0.0357239	0.0036567	0.0216039
C. singaporensis	K01430	0.0171221	0.0190245	0.0212441	0.0114147	0.0491467	0.0453418	0.0191302	0.0353011	0.00206302	0.0207735
C. singaporensis	K01432	0.00760982	0.00729274	0.00539029	0.0012683	0.0012683	0.000634152	0.00676428	0.00105692	0.00120043	0.000366128
C. singaporensis	K01433	0.012683	0.0133172	0.0158538	0.0117318	0.0450248	0.0456589	0.0139513	0.0341385	0.00167781	0.0194074
C. singaporensis	K01434	0.0630981	0.0437565	0.0516834	0.020927	0.0155367	0.0142684	0.052846	0.0169107	0.00972308	0.00353555
C. singaporensis	K01436	0.00697567	0.00539029	0.00982935	0.0012683	0.00602444	0.000951227	0.00739844	0.00274799	0.00224953	0.00284191
C. singaporensis	K01437	0.0133172	0.00317076	0.00317076	0.00190245	0.00729274	0.00634152	0.0065529	0.0051789	0.00585804	0.00287707
C. singaporensis	K01438	0.0434394	0.0703908	0.0516834	0.0539029	0.041854	0.0412199	0.0551712	0.0456589	0.0138101	0.00714653
C. singaporensis	K01439	0.0608786	0.0393174	0.0466101	0.0884641	0.0263173	0.0260002	0.0489354	0.0469272	0.010967	0.0359724
C. singaporensis	K01443	0.0288539	0.0161709	0.0199758	0.0253661	0.0171221	0.0155367	0.0216668	0.0193416	0.00650843	0.00527719
C. singaporensis	K01444	0.0104635	0.00760982	0.00634152	0	0.00380491	0.00190245	0.00813828	0.00190245	0.00211119	0.00190245
C. singaporensis	K01447	0.0161709	0.0079269	0.00856105	0.0244148	0.00412199	0.0120489	0.0108863	0.0135286	0.00458757	0.010227
C. singaporensis	K01448	0.0272685	0.0177562	0.0288539	0.0428052	0.0104635	0.0177562	0.0246262	0.023675	0.00600215	0.0169638
C. singaporensis	K01451	0.0342442	0.016805	0.0231465	0.0364637	0.0164879	0.012683	0.0247319	0.0218782	0.00882702	0.0127739
C. singaporensis	K01452	0.0130001	0.00253661	0.00507321	0.0110977	0.00221953	0.00475614	0.00686998	0.00602444	0.00545825	0.00457293
C. singaporensis	K01453	0.00507321	0.00951227	0.00982935	0.00348783	0.00507321	0.00221953	0.00813828	0.00359353	0.00265916	0.00142977
C. singaporensis	K01455	0.0120489	0.00824397	0.00665859	0.00348783	0.000634152	0	0.00898381	0.001374	0.00277026	0.00185789
C. singaporensis	K01457	0.00443906	0.000634152	0.0012683	0.0012683	0.00253661	0.000317076	0.00211384	0.001374	0.00203851	0.00111353
C. singaporensis	K01458	0.00634152	0.00317076	0.00285368	0.00317076	0.0012683	0.00253661	0.00412199	0.00232522	0.0019287	0.000968683
C. singaporensis	K01459	0.00697567	0.00158538	0.00475614	0.0012683	0.00221953	0.0012683	0.00443906	0.00158538	0.0027091	0.000549191
C. singaporensis	K01461	0.0012683	0	0.00190245	0	0.000634152	0	0.00105692	0.000211384	0.000968683	0.000366128
C. singaporensis	K01462	0.0659518	0.0491467	0.0520004	0.0630981	0.037732	0.0396345	0.0556996	0.0468215	0.00899251	0.014128
C. singaporensis	K01464	0.0605615	0.045976	0.0561224	0.029171	0.0532687	0.0605615	0.05422	0.0476671	0.00747654	0.0164279
C. singaporensis	K01465	0.25588	0.205465	0.187075	0.156001	0.174075	0.161075	0.21614	0.163717	0.0356232	0.00932188
C. singaporensis	K01466	0.0117318	0.00285368	0.00285368	0.00253661	0.00539029	0.00982935	0.00581306	0.00591875	0.00512579	0.00367498
C. singaporensis	K01467	0	0.00412199	0.00190245	0	0.000634152	0.000634152	0.00200815	0.000422768	0.00206302	0.000366128
C. singaporensis	K01468	0.00443906	0.00443906	0.00665859	0.00507321	0.00697567	0.00856105	0.0051789	0.00686998	0.00128145	0.00174632
C. singaporensis	K01469	0.066903	0.153782	0.124611	0.156318	0.105903	0.111928	0.115099	0.124716	0.0442136	0.0275333
C. singaporensis	K01470	0.075464	0.0764153	0.0510492	0.0275856	0.0675371	0.0691225	0.0676428	0.0547484	0.0143784	0.0235371
C. singaporensis	K01471	0.00507321	0.0139513	0.00412199	0.0145855	0.025049	0.0206099	0.00771551	0.0200815	0.00542129	0.00525173
C. singaporensis	K01473	0.237173	0.186758	0.221636	0.096074	0.0564395	0.054537	0.215189	0.0690168	0.0258185	0.0234515
C. singaporensis	K01474	0.240661	0.172489	0.195953	0.071025	0.0539029	0.0497809	0.203034	0.0582363	0.0346329	0.0112655
C. singaporensis	K01476	0.00507321	0.00539029	0.00253661	0.000317076	0.00190245	0.00285368	0.00433337	0.00169107	0.0015641	0.00128145
C. singaporensis	K01477	0.00665859	0.00253661	0.00380491	0.0110977	0.00253661	0.00285368	0.00433337	0.00549598	0.00211119	0.00485378
C. singaporensis	K01479	0.00729274	0.00887812	0.00221953	0.000634152	0.00158538	0.00190245	0.00613013	0.001374	0.00347821	0.000660046
C. singaporensis	K01480	0.0412199	0.0443906	0.0450248	0.0481955	0.0802202	0.0770494	0.0435451	0.0684884	0.00203851	0.0176455
C. singaporensis	K01482	0.000634152	0	0.000951227	0.000634152	0.000634152	0	0.00052846	0.000422768	0.000484341	0.000366128
C. singaporensis	K01483	0.0142684	0.00602444	0.00982935	0.0177562	0.0012683	0.00443906	0.0100407	0.0078212	0.00412605	0.00874884
C. singaporensis	K01484	0	0	0.00190245	0.0120489	0.0012683	0.00253661	0.000634152	0.0052846	0.00109838	0.00589227
C. singaporensis	K01485	0.0456589	0.0180733	0.0234636	0.0367808	0.0130001	0.0117318	0.0290653	0.0205042	0.0146211	0.0141102
C. singaporensis	K01486	0.0142684	0.0193416	0.0240978	0.00982935	0.0469272	0.0450248	0.0192359	0.0339271	0.00491553	0.0208909
C. singaporensis	K01487	0.0237807	0.00856105	0.00951227	0.00443906	0.00158538	0.00285368	0.0139513	0.00295937	0.00852574	0.00142977
C. singaporensis	K01488	0.0221953	0.0130001	0.0120489	0.00475614	0.00475614	0.00412199	0.0157481	0.00454475	0.00560367	0.000366128
C. singaporensis	K01489	0.00475614	0.0012683	0.00602444	0.00443906	0.00221953	0.0012683	0.00401629	0.0026423	0.00246287	0.00162711
C. singaporensis	K01491	0.0684884	0.0846592	0.0808543	0.096074	0.0821226	0.0735616	0.0780006	0.0839194	0.00845469	0.0113632
C. singaporensis	K01492	0.000634152	0.00190245	0.00253661	0.000634152	0	0.00190245	0.00169107	0.000845535	0.000968683	0.000968683
C. singaporensis	K01493	0.00443906	0.0212441	0.0161709	0.00634152	0.0409028	0.0390003	0.0139513	0.0287482	0.00861956	0.0194281
C. singaporensis	K01494	0.0567566	0.0453418	0.0523175	0.0688054	0.0453418	0.0650005	0.051472	0.0597159	0.00575415	0.0125929
C. singaporensis	K01495	0.0348783	0.0567566	0.0653176	0.0390003	0.0776836	0.0808543	0.0523175	0.0658461	0.0156977	0.0233031
C. singaporensis	K01496	0.0339271	0.0380491	0.0355125	0.0298051	0.0440735	0.0447077	0.0358296	0.0395288	0.00207921	0.0084269
C. singaporensis	K01497	0.0107806	0.00982935	0.00982935	0.0104635	0.00475614	0.00412199	0.0101464	0.00644721	0.000549191	0.00349263
C. singaporensis	K01499	0.0079269	0.00158538	0.00221953	0.0012683	0	0	0.0039106	0.000422768	0.00349263	0.000732255
C. singaporensis	K01501	0.0288539	0.0174392	0.0155367	0.0288539	0.0231465	0.0225124	0.0206099	0.0248376	0.00720258	0.00349263
C. singaporensis	K01502	0.0104635	0.00475614	0.00412199	0.00158538	0	0	0.00644721	0.00052846	0.00349263	0.000915319
C. singaporensis	K01505	0.00253661	0.000951227	0.00158538	0.00634152	0.00412199	0.00729274	0.00169107	0.00591875	0.000797957	0.00162711
C. singaporensis	K01507	0.0231465	0.0101464	0.0107806	0.012366	0.0107806	0.0114147	0.0146912	0.0115204	0.00732941	0.000797957
C. singaporensis	K01512	0.0104635	0.0329759	0.0326588	0.0180733	0.0989276	0.0957569	0.0253661	0.0709193	0.012907	0.0457934
C. singaporensis	K01513	0	0.000634152	0.000634152	0	0	0	0.000422768	0	0.000366128	0
C. singaporensis	K01515	0.0190245	0.0317076	0.0383662	0.0351954	0.0691225	0.0697567	0.0296994	0.0580249	0.00982594	0.0197734
C. singaporensis	K01520	0.0199758	0.0177562	0.0180733	0.0317076	0.0117318	0.0145855	0.0186018	0.0193416	0.00120043	0.0108039
C. singaporensis	K01523	0.0171221	0.0158538	0.0202929	0.0231465	0.00317076	0.00634152	0.0177562	0.0108863	0.00228647	0.0107354
C. singaporensis	K01524	0.0507321	0.0396345	0.0409028	0.0570736	0.0745128	0.0694396	0.0437565	0.0670087	0.0060743	0.00897013
C. singaporensis	K01525	0.00887812	0.012366	0.0139513	0.03361	0.0161709	0.0199758	0.0117318	0.0232522	0.00259538	0.00916965
C. singaporensis	K01530	0.0615127	0.00475614	0.00824397	0	0.00348783	0.000951227	0.0248376	0.00147969	0.0318094	0.00180297
C. singaporensis	K01533	0.0206099	0.0104635	0.00665859	0.00665859	0.00982935	0.00760982	0.0125773	0.00803259	0.00721188	0.00162711
C. singaporensis	K01534	0.00317076	0.00285368	0.00602444	0	0.000951227	0	0.00401629	0.000317076	0.00174632	0.000549191
C. singaporensis	K01537	0.00634152	0.00158538	0.00348783	0.00570736	0.00317076	0.00285368	0.00380491	0.0039106	0.00239387	0.0015641
C. singaporensis	K01551	0.00317076	0.00824397	0.00507321	0.0012683	0.0012683	0.00380491	0.00549598	0.00211384	0.00256289	0.00146451
C. singaporensis	K01555	0.00634152	0	0.00412199	0.00158538	0.000634152	0.000634152	0.00348783	0.000951227	0.00321797	0.000549191
C. singaporensis	K01556	0.0152196	0.00539029	0.0104635	0.00158538	0.00348783	0.00665859	0.0103578	0.0039106	0.00491553	0.00256289
C. singaporensis	K01560	0.0551712	0.0485126	0.0348783	0.0507321	0.0266344	0.0272685	0.0461874	0.0348783	0.0103443	0.0137334
C. singaporensis	K01561	0.0183904	0.0117318	0.0120489	0.00412199	0.00190245	0.00443906	0.014057	0.00348783	0.00375616	0.0013821
C. singaporensis	K01563	0.0164879	0.0120489	0.0152196	0.00443906	0.00443906	0.00380491	0.0145855	0.00422768	0.00228647	0.000366128
C. singaporensis	K01565	0.0139513	0.0110977	0.0107806	0.000317076	0.000951227	0.00221953	0.0119432	0.00116261	0.00174632	0.000968683
C. singaporensis	K01571	0.012366	0.00760982	0.0079269	0.0079269	0.00253661	0.00697567	0.00930089	0.00581306	0.00265916	0.00287707
C. singaporensis	K01572	0.0101464	0.0107806	0.00539029	0.00443906	0.00507321	0.00570736	0.00877243	0.00507321	0.00294613	0.000634152
C. singaporensis	K01573	0.00253661	0.00475614	0.000634152	0.000317076	0.00253661	0.000951227	0.0026423	0.0012683	0.00206302	0.00114323
C. singaporensis	K01574	0.0101464	0.00665859	0.00443906	0	0.000634152	0.00190245	0.00708136	0.000845535	0.00287707	0.000968683
C. singaporensis	K01576	0.0145855	0.0171221	0.0164879	0.00158538	0.00190245	0.00253661	0.0160652	0.00200815	0.00132009	0.000484341
C. singaporensis	K01577	0.00221953	0.00253661	0.00348783	0.00221953	0.000951227	0.00221953	0.00274799	0.00179676	0.000660046	0.000732255
C. singaporensis	K01578	0.00475614	0.00317076	0.00317076	0.00348783	0.0012683	0.00190245	0.00369922	0.00221953	0.000915319	0.00114323
C. singaporensis	K01579	0.00634152	0.00190245	0.00634152	0.0114147	0.000634152	0.00221953	0.00486183	0.00475614	0.00256289	0.00582074
C. singaporensis	K01580	0.000951227	0	0	0	0.000317076	0.000634152	0.000317076	0.000317076	0.000549191	0.000317076
C. singaporensis	K01581	0.00190245	0.00190245	0.0012683	0.00221953	0.0012683	0.00317076	0.00169107	0.00221953	0.000366128	0.000951227
C. singaporensis	K01582	0.0107806	0.00317076	0.00221953	0.00158538	0.00475614	0.00634152	0.00539029	0.00422768	0.00469229	0.00242171
C. singaporensis	K01585	0.0149026	0.00697567	0.00665859	0.00760982	0.0142684	0.012366	0.00951227	0.0114147	0.00467082	0.0034297
C. singaporensis	K01586	0.0694396	0.0852934	0.0913178	0.079586	0.075464	0.0852934	0.0820169	0.0801145	0.0113011	0.00493594
C. singaporensis	K01588	0.0466101	0.0599273	0.0558053	0.0602444	0.0719762	0.0703908	0.0541143	0.0675371	0.00681774	0.00636525
C. singaporensis	K01589	0.0355125	0.0811714	0.0637322	0.0665859	0.101781	0.0862446	0.0601387	0.0848706	0.0230406	0.0176379
C. singaporensis	K01590	0.00380491	0.000634152	0.00158538	0	0.000634152	0.0012683	0.00200815	0.000634152	0.00162711	0.000634152
C. singaporensis	K01591	0.0551712	0.066903	0.0716591	0.0824397	0.0897325	0.0881471	0.0645778	0.0867731	0.00848634	0.00383561
C. singaporensis	K01593	0.0275856	0.0583419	0.0573907	0.0428052	0.0415369	0.0564395	0.0477728	0.0469272	0.0174891	0.00826224
C. singaporensis	K01594	0.0104635	0.00317076	0.00317076	0.0012683	0.00539029	0.0110977	0.00560167	0.00591875	0.00421047	0.00493594
C. singaporensis	K01595	0.0478784	0.0193416	0.0263173	0.00570736	0.0149026	0.0110977	0.0311791	0.0105692	0.0148767	0.00462032
C. singaporensis	K01596	0.00951227	0.0079269	0.0079269	0	0.00253661	0.00253661	0.00845535	0.00169107	0.000915319	0.00146451
C. singaporensis	K01597	0.00760982	0.00570736	0.0079269	0.0079269	0.00602444	0.00570736	0.00708136	0.0065529	0.00120043	0.00120043
C. singaporensis	K01599	0.0510492	0.0351954	0.0383662	0.0520004	0.0253661	0.0320247	0.0415369	0.0364637	0.00838904	0.013861
C. singaporensis	K01601	0.0117318	0.00507321	0.00348783	0.0012683	0.0114147	0.00697567	0.00676428	0.0065529	0.00437442	0.00508641
C. singaporensis	K01602	0.00982935	0.00317076	0.00190245	0.00158538	0.00570736	0.00634152	0.00496752	0.00454475	0.00425796	0.00258243
C. singaporensis	K01607	0.0510492	0.0304393	0.037732	0.0317076	0.0212441	0.0256831	0.0397402	0.0262116	0.0104507	0.00525173
C. singaporensis	K01608	0.000951227	0.000951227	0	0	0.000634152	0	0.000634152	0.000211384	0.000549191	0.000366128
C. singaporensis	K01609	0.0348783	0.0805373	0.054537	0.0653176	0.0700738	0.0577078	0.0566509	0.0643664	0.0229027	0.00623762
C. singaporensis	K01610	0.0383662	0.0431223	0.0358296	0.0431223	0.0504151	0.0523175	0.039106	0.0486183	0.00370224	0.00485378
C. singaporensis	K01611	0.0110977	0.00507321	0.0079269	0.00285368	0.00380491	0.00317076	0.00803259	0.00327645	0.00301361	0.000484341
C. singaporensis	K01612	0.00285368	0.0012683	0.00190245	0	0.000317076	0.000951227	0.00200815	0.000422768	0.000797957	0.000484341
C. singaporensis	K01613	0.0199758	0.0164879	0.0152196	0.0221953	0.0091952	0.0101464	0.0172278	0.0138456	0.00246287	0.00724664
C. singaporensis	K01616	0.000634152	0	0.00190245	0	0	0	0.000845535	0	0.000968683	0
C. singaporensis	K01617	0.0120489	0.00729274	0.0117318	0.0164879	0.00602444	0.00602444	0.0103578	0.00951227	0.00265916	0.00604111
C. singaporensis	K01619	0.0145855	0.00887812	0.00634152	0.000634152	0.00856105	0.00729274	0.00993504	0.00549598	0.00422239	0.00425796
C. singaporensis	K01620	0.0415369	0.0814885	0.0713421	0.0558053	0.0497809	0.0535858	0.0647892	0.0530574	0.0207662	0.00304679
C. singaporensis	K01621	0.0107806	0.00285368	0.00412199	0.00380491	0.00697567	0.00665859	0.00591875	0.00581306	0.00425796	0.00174632
C. singaporensis	K01622	0.00380491	0.0266344	0.0234636	0.0104635	0.19627	0.0361466	0.0179676	0.08096	0.0123673	0.100684
C. singaporensis	K01623	0.0269514	0.0399516	0.0298051	0.0450248	0.0323417	0.041854	0.032236	0.0397402	0.00683247	0.00660046
C. singaporensis	K01624	0.0130001	0.00824397	0.00887812	0.0409028	0.0158538	0.0193416	0.0100407	0.0253661	0.00258243	0.0135677
C. singaporensis	K01625	0.0237807	0.016805	0.0161709	0.0231465	0.0155367	0.0104635	0.0189189	0.0163822	0.00422239	0.00638365
C. singaporensis	K01626	0.0513663	0.0814885	0.0621469	0.08783	0.0513663	0.0608786	0.0650005	0.0666916	0.0152625	0.0189141
C. singaporensis	K01627	0.0260002	0.0117318	0.025049	0.0485126	0.0171221	0.0155367	0.020927	0.0270571	0.00797747	0.0185979
C. singaporensis	K01628	0.0155367	0.0158538	0.0142684	0.0180733	0.00760982	0.00602444	0.0152196	0.0105692	0.000838904	0.00654693
C. singaporensis	K01630	0.0133172	0.0215612	0.0171221	0.0012683	0.00507321	0.00253661	0.0173335	0.00295937	0.00412605	0.00193737
C. singaporensis	K01631	0.0193416	0.00951227	0.0107806	0.0155367	0.00443906	0.00190245	0.0132115	0.00729274	0.00534659	0.00725127
C. singaporensis	K01633	0.0383662	0.0361466	0.0386832	0.0317076	0.0225124	0.0304393	0.037732	0.0282197	0.0013821	0.00498324
C. singaporensis	K01634	0.00285368	0.000317076	0	0	0	0	0.00105692	0	0.0015641	0
C. singaporensis	K01635	0.00634152	0.00443906	0.0079269	0.000634152	0.00317076	0.00253661	0.00623582	0.00211384	0.00174632	0.00132009
C. singaporensis	K01637	0.0215612	0.0142684	0.0145855	0.0253661	0.00760982	0.0133172	0.016805	0.015431	0.00412199	0.00906489
C. singaporensis	K01638	0.0605615	0.0738787	0.0852934	0.0738787	0.0481955	0.0646835	0.0732445	0.0622525	0.0123781	0.013013
C. singaporensis	K01639	0.0012683	0.0012683	0.00602444	0	0.000951227	0	0.00285368	0.000317076	0.00274596	0.000549191
C. singaporensis	K01640	0.0393174	0.0253661	0.0323417	0.0596103	0.0190245	0.0234636	0.0323417	0.0340328	0.00697567	0.0222616
C. singaporensis	K01641	0.0190245	0.0228295	0.016805	0.012366	0.0415369	0.0412199	0.019553	0.0317076	0.00304679	0.0167511
C. singaporensis	K01644	0.0437565	0.0472443	0.0551712	0.0573907	0.0925861	0.0513663	0.048724	0.0671144	0.00584945	0.0222639
C. singaporensis	K01647	0.0900495	0.122708	0.0957569	0.0773665	0.118586	0.109708	0.102838	0.101887	0.017443	0.0216944
C. singaporensis	K01649	0.13666	0.152513	0.135708	0.148709	0.164562	0.163294	0.141627	0.158855	0.00943977	0.00880992
C. singaporensis	K01652	0.357979	0.376052	0.354491	0.317393	0.282832	0.302173	0.36284	0.300799	0.0115736	0.0173216
C. singaporensis	K01653	0.071025	0.0732445	0.0703908	0.0516834	0.0780006	0.0887812	0.0715534	0.0728217	0.00149844	0.0190835
C. singaporensis	K01654	0.00539029	0.00539029	0.00539029	0.00253661	0.00317076	0.00253661	0.00539029	0.00274799	1.0623e-18	0.000366128
C. singaporensis	K01655	0.00253661	0.00253661	0.00348783	0.000634152	0	0	0.00285368	0.000211384	0.000549191	0.000366128
C. singaporensis	K01657	0.0767323	0.10083	0.107489	0.107172	0.10622	0.0957569	0.095017	0.10305	0.0161812	0.00633358
C. singaporensis	K01658	0.0313905	0.0339271	0.0520004	0.0440735	0.0472443	0.0535858	0.039106	0.0483012	0.0112387	0.00484341
C. singaporensis	K01659	0.00475614	0.00507321	0.0079269	0.0247319	0.0117318	0.00951227	0.00591875	0.0153253	0.00174632	0.00822158
C. singaporensis	K01661	0.0234636	0.0145855	0.012683	0.00665859	0.0133172	0.0110977	0.0169107	0.0103578	0.00575415	0.00339039
C. singaporensis	K01662	0.0475614	0.0260002	0.0405857	0.0554883	0.0339271	0.0367808	0.0380491	0.0420654	0.0110021	0.0117118
C. singaporensis	K01663	0.000951227	0	0.0012683	0	0.000634152	0.000317076	0.000739844	0.000317076	0.000660046	0.000317076
C. singaporensis	K01664	0.0196587	0.0240978	0.012366	0.0164879	0.00982935	0.0142684	0.0187075	0.0135286	0.00592346	0.00339039
C. singaporensis	K01665	0.0256831	0.012366	0.00887812	0.0158538	0.00665859	0.0139513	0.0156424	0.0121546	0.00886868	0.00485378
C. singaporensis	K01666	0.00602444	0.00697567	0.00634152	0.00602444	0.00570736	0.00665859	0.00644721	0.00613013	0.000484341	0.000484341
C. singaporensis	K01667	0	0.000317076	0.0012683	0.0323417	0.00380491	0.00317076	0.00052846	0.0131058	0.000660046	0.0166618
C. singaporensis	K01669	0.0272685	0.0120489	0.012366	0.0481955	0.0263173	0.0342442	0.0172278	0.0362523	0.00869698	0.0110765
C. singaporensis	K01671	0.00158538	0	0.000634152	0	0	0	0.000739844	0	0.000797957	0
C. singaporensis	K01673	0.037732	0.0351954	0.0374149	0.0149026	0.0345613	0.0234636	0.0367808	0.0243091	0.0013821	0.00985659
C. singaporensis	K01674	0.0101464	0.00760982	0.00951227	0.00285368	0.0012683	0.00158538	0.00908951	0.00190245	0.00132009	0.000838904
C. singaporensis	K01676	0.0171221	0.0139513	0.0161709	0.00443906	0.00760982	0.00760982	0.0157481	0.0065529	0.00162711	0.00183064
C. singaporensis	K01679	0.0659518	0.0808543	0.0748299	0.096074	0.0757811	0.0865617	0.0738787	0.0861389	0.00749668	0.010153
C. singaporensis	K01681	0.0992447	0.177562	0.156953	0.17566	0.16805	0.191514	0.144587	0.178408	0.0405968	0.0119707
C. singaporensis	K01682	0.0107806	0.00475614	0.00380491	0.00729274	0.0079269	0.00729274	0.00644721	0.00750413	0.00378283	0.000366128
C. singaporensis	K01683	0.012366	0.0161709	0.0164879	0.000317076	0.00412199	0.00634152	0.0150083	0.00359353	0.00229378	0.00304679
C. singaporensis	K01684	0.156318	0.21688	0.137294	0.00539029	0.0402686	0.0355125	0.170164	0.0270571	0.0415603	0.0189141
C. singaporensis	K01685	0.0139513	0.00982935	0.0155367	0.0301222	0.00443906	0.00443906	0.0131058	0.0130001	0.00294613	0.0148282
C. singaporensis	K01686	0.0481955	0.079586	0.0412199	0.000634152	0.012683	0.012366	0.0563338	0.00856105	0.0204368	0.00686672
C. singaporensis	K01687	0.122708	0.152513	0.16044	0.128733	0.141416	0.12905	0.145221	0.133066	0.0198951	0.00723276
C. singaporensis	K01689	0.0783177	0.117318	0.101464	0.110342	0.0970252	0.111294	0.0990333	0.10622	0.0196135	0.00797747
C. singaporensis	K01690	0.00348783	0.00317076	0.00539029	0.0351954	0.00285368	0.00380491	0.00401629	0.0139513	0.00120043	0.0184041
C. singaporensis	K01692	0.127464	0.127464	0.128099	0.131586	0.0640493	0.0707079	0.127676	0.0887812	0.000366128	0.0372196
C. singaporensis	K01693	0.0551712	0.0630981	0.0564395	0.0551712	0.0691225	0.0672201	0.0582363	0.0638379	0.00425796	0.00756565
C. singaporensis	K01694	0.00475614	0.00665859	0.00158538	0.00221953	0	0	0.00433337	0.000739844	0.00256289	0.00128145
C. singaporensis	K01695	0.058659	0.0764153	0.0700738	0.0640493	0.0703908	0.0786348	0.0683827	0.071025	0.0089981	0.00731339
C. singaporensis	K01696	0.0688054	0.102733	0.0859275	0.115416	0.112245	0.10844	0.0858218	0.112033	0.0169638	0.00349263
C. singaporensis	K01697	0.0107806	0.0535858	0.0247319	0.0320247	0.0370979	0.0399516	0.0296994	0.036358	0.0218307	0.0040149
C. singaporensis	K01698	0.0599273	0.0520004	0.054537	0.0675371	0.0659518	0.0675371	0.0554883	0.0670087	0.00404815	0.000915319
C. singaporensis	K01699	0.000951227	0.000317076	0.00158538	0	0	0.0012683	0.000951227	0.000422768	0.000634152	0.000732255
C. singaporensis	K01702	0.00221953	0.0012683	0.000317076	0	0	0	0.0012683	0	0.000951227	0
C. singaporensis	K01703	0.0910008	0.148074	0.13666	0.118269	0.225124	0.166782	0.125245	0.170058	0.0302005	0.0535026
C. singaporensis	K01704	0.0621469	0.100196	0.0982935	0.0662688	0.132855	0.116684	0.0868788	0.105269	0.0214396	0.0347296
C. singaporensis	K01706	0.00665859	0.00887812	0.00824397	0	0	0.0012683	0.0079269	0.000422768	0.00114323	0.000732255
C. singaporensis	K01707	0	0.000317076	0.00221953	0	0	0	0.000845535	0	0.00120043	0
C. singaporensis	K01708	0.00729274	0.00158538	0.00729274	0.016805	0.00348783	0.00348783	0.00539029	0.0079269	0.00329515	0.00768868
C. singaporensis	K01710	0.0298051	0.0260002	0.0253661	0.0221953	0.00856105	0.0130001	0.0270571	0.0145855	0.00240086	0.00695402
C. singaporensis	K01711	0.0171221	0.0780006	0.0656347	0.0738787	0.0456589	0.0497809	0.0535858	0.0564395	0.0321781	0.0152427
C. singaporensis	K01712	0.0079269	0.0079269	0.00951227	0.00602444	0.00951227	0.0180733	0.00845535	0.0112033	0.000915319	0.00619989
C. singaporensis	K01713	0.0079269	0.00348783	0.00380491	0.00190245	0.000317076	0.00348783	0.00507321	0.00190245	0.00247644	0.00158538
C. singaporensis	K01714	0.138245	0.166782	0.140148	0.128416	0.0954398	0.0995618	0.148391	0.107806	0.0159549	0.0179673
C. singaporensis	K01715	0.0393174	0.0348783	0.0390003	0.0101464	0.0133172	0.0174392	0.037732	0.0136343	0.00247644	0.0036567
C. singaporensis	K01716	0.0142684	0.00475614	0.0079269	0.0161709	0.00539029	0.00443906	0.00898381	0.00866674	0.00484341	0.00651615
C. singaporensis	K01719	0.0380491	0.0244148	0.0329759	0.029171	0.0548541	0.0497809	0.0318133	0.044602	0.00689108	0.0136023
C. singaporensis	K01720	0.0120489	0.0142684	0.0117318	0.029171	0.0161709	0.0120489	0.012683	0.0191302	0.0013821	0.00893644
C. singaporensis	K01721	0.0462931	0.0374149	0.0282197	0.0206099	0.0079269	0.0104635	0.0373093	0.0130001	0.00903712	0.00671123
C. singaporensis	K01724	0.0634152	0.062781	0.0688054	0.0367808	0.0780006	0.0808543	0.0650005	0.0652119	0.00331037	0.0246634
C. singaporensis	K01725	0.0269514	0.00380491	0.00221953	0.00380491	0.0133172	0.00665859	0.010992	0.0079269	0.013844	0.00488132
C. singaporensis	K01728	0.00380491	0.00634152	0.0079269	0	0.0012683	0	0.00602444	0.000422768	0.00207921	0.000732255
C. singaporensis	K01729	0.00856105	0.000951227	0.00253661	0.0012683	0.0012683	0.000951227	0.00401629	0.00116261	0.0040149	0.000183064
C. singaporensis	K01730	0.00570736	0.0107806	0.0101464	0	0.000951227	0.00380491	0.00887812	0.00158538	0.0027642	0.00198014
C. singaporensis	K01733	0.120489	0.157904	0.191514	0.125879	0.180416	0.185806	0.156635	0.164034	0.0355295	0.0331527
C. singaporensis	K01734	0.00634152	0.00253661	0.00380491	0.00760982	0.00317076	0.0012683	0.00422768	0.00401629	0.00193737	0.00325421
C. singaporensis	K01735	0.0577078	0.0707079	0.0364637	0.071025	0.0583419	0.0539029	0.0549598	0.0610899	0.0172867	0.00888567
C. singaporensis	K01736	0.0681713	0.105903	0.0808543	0.0998789	0.137928	0.0973423	0.0849763	0.111716	0.0192008	0.0227353
C. singaporensis	K01737	0.0510492	0.0396345	0.0383662	0.0313905	0.0618298	0.0583419	0.0430166	0.0505207	0.00698527	0.0166588
C. singaporensis	K01738	0.0856105	0.0681713	0.0567566	0.0748299	0.0780006	0.0764153	0.0701794	0.0764153	0.0145314	0.00158538
C. singaporensis	K01739	0.0282197	0.045976	0.0424882	0.0386832	0.0183904	0.0364637	0.0388946	0.0311791	0.00940777	0.0111308
C. singaporensis	K01740	0.0624639	0.0808543	0.0678542	0.0691225	0.0611956	0.0700738	0.0703908	0.0667973	0.00945396	0.00487445
C. singaporensis	K01744	0.00348783	0.0158538	0.0145855	0.0142684	0.0443906	0.0409028	0.011309	0.0331873	0.00680298	0.0164768
C. singaporensis	K01745	0.00824397	0.0107806	0.00665859	0.0130001	0.0120489	0.00887812	0.00856105	0.011309	0.00207921	0.00215829
C. singaporensis	K01749	0.0345613	0.0443906	0.050098	0.0539029	0.0672201	0.0637322	0.0430166	0.0616184	0.00785896	0.00690566
C. singaporensis	K01750	0.0469272	0.0370979	0.0437565	0.0367808	0.0091952	0.0117318	0.0425938	0.0192359	0.00501675	0.0152471
C. singaporensis	K01751	0.00507321	0.00602444	0.00253661	0.0149026	0.00539029	0.00443906	0.00454475	0.00824397	0.00180297	0.00578609
C. singaporensis	K01752	0.00760982	0.00634152	0.00729274	0.0386832	0.0263173	0.0285368	0.00708136	0.0311791	0.000660046	0.00659284
C. singaporensis	K01753	0.000951227	0.000951227	0.000951227	0	0	0	0.000951227	0	0	0
C. singaporensis	K01754	0.0929032	0.0691225	0.0830739	0.079586	0.0814885	0.0713421	0.0816999	0.0774722	0.0119497	0.0053934
C. singaporensis	K01755	0.0802202	0.117001	0.101147	0.105903	0.118269	0.137928	0.0994561	0.1207	0.0184486	0.0161501
C. singaporensis	K01756	0.0824397	0.110342	0.11383	0.139513	0.128099	0.136343	0.102204	0.134652	0.0172051	0.00589227
C. singaporensis	K01758	0.0247319	0.0424882	0.0434394	0.0228295	0.0288539	0.0215612	0.0368865	0.0244148	0.0105369	0.00389629
C. singaporensis	K01759	0.050098	0.0342442	0.0428052	0.0523175	0.0646835	0.0561224	0.0423825	0.0577078	0.00793535	0.00633358
C. singaporensis	K01760	0.0221953	0.0386832	0.0351954	0.0402686	0.0193416	0.0228295	0.0320247	0.0274799	0.00868927	0.0112118
C. singaporensis	K01761	0.0149026	0.0133172	0.012683	0.0275856	0.00539029	0.00634152	0.0136343	0.0131058	0.00114323	0.0125489
C. singaporensis	K01766	0.00221953	0	0.00158538	0.00253661	0	0	0.0012683	0.000845535	0.00114323	0.00146451
C. singaporensis	K01768	0.0370979	0.0244148	0.020927	0.0351954	0.0301222	0.0310734	0.0274799	0.0321303	0.00851001	0.0026967
C. singaporensis	K01769	0.00285368	0	0.000951227	0	0	0	0.0012683	0	0.00145302	0
C. singaporensis	K01770	0.0380491	0.0202929	0.029488	0.0231465	0.033293	0.0339271	0.0292767	0.0301222	0.00888001	0.00604942
C. singaporensis	K01772	0.045976	0.0415369	0.0396345	0.0621469	0.0396345	0.045976	0.0423825	0.0492524	0.00325421	0.0116083
C. singaporensis	K01775	0.0583419	0.0351954	0.0431223	0.050098	0.0266344	0.0329759	0.0455532	0.0365694	0.0117632	0.0121376
C. singaporensis	K01776	0.0231465	0.0212441	0.0218782	0.0177562	0.0650005	0.0520004	0.0220896	0.0449191	0.000968683	0.0244052
C. singaporensis	K01777	0.00539029	0.00856105	0.00507321	0	0	0	0.00634152	0	0.0019287	0
C. singaporensis	K01778	0.0526346	0.0317076	0.0323417	0.0535858	0.0263173	0.0272685	0.0388946	0.0357239	0.0119034	0.0154762
C. singaporensis	K01779	0.00317076	0.000951227	0.00190245	0.000951227	0.000317076	0	0.00200815	0.000422768	0.00111353	0.000484341
C. singaporensis	K01781	0.00348783	0.00158538	0.00443906	0	0	0.0012683	0.00317076	0.000422768	0.00145302	0.000732255
C. singaporensis	K01782	0.0190245	0.00443906	0.0133172	0.0326588	0.0133172	0.00856105	0.0122603	0.018179	0.00734996	0.0127634
C. singaporensis	K01783	0.0580249	0.0618298	0.0719762	0.0662688	0.0583419	0.0656347	0.0639436	0.0634152	0.00721188	0.00440496
C. singaporensis	K01784	0.0732445	0.0558053	0.0643664	0.0561224	0.0396345	0.0513663	0.0644721	0.0490411	0.00872006	0.00848634
C. singaporensis	K01785	0.0164879	0.0152196	0.0145855	0.0012683	0.00634152	0.00602444	0.015431	0.00454475	0.000968683	0.00284191
C. singaporensis	K01786	0.00348783	0.00380491	0.00634152	0.00539029	0.00158538	0.00221953	0.00454475	0.00306507	0.0015641	0.00203851
C. singaporensis	K01787	0.00317076	0.00190245	0.00158538	0	0.000634152	0	0.00221953	0.000211384	0.000838904	0.000366128
C. singaporensis	K01788	0.00982935	0.00348783	0.00317076	0.00190245	0.00697567	0.00634152	0.00549598	0.00507321	0.00375616	0.0027642
C. singaporensis	K01790	0.00412199	0.0110977	0.00951227	0.0171221	0.00634152	0.00443906	0.00824397	0.00930089	0.0036567	0.00683983
C. singaporensis	K01791	0.0161709	0.0091952	0.00634152	0.00412199	0.00634152	0.00824397	0.0105692	0.00623582	0.00505667	0.00206302
C. singaporensis	K01796	0.0317076	0.0139513	0.0171221	0.0405857	0.0107806	0.0133172	0.020927	0.0215612	0.0094699	0.0165245
C. singaporensis	K01799	0.0260002	0.0187075	0.0136343	0.0142684	0.0120489	0.00824397	0.0194473	0.0115204	0.00621609	0.00304679
C. singaporensis	K01800	0.00190245	0.00190245	0.000634152	0.0012683	0.00348783	0.00190245	0.00147969	0.00221953	0.000732255	0.00114323
C. singaporensis	K01801	0.00602444	0.000634152	0.00317076	0.0171221	0.00443906	0.00285368	0.00327645	0.00813828	0.0026967	0.00782049
C. singaporensis	K01802	0.0573907	0.0396345	0.0437565	0.0434394	0.075147	0.0700738	0.0469272	0.0628867	0.00929308	0.0170318
C. singaporensis	K01803	0.0551712	0.0897325	0.0700738	0.0757811	0.110659	0.106855	0.0716591	0.097765	0.0173351	0.0191335
C. singaporensis	K01804	0.00253661	0.00285368	0.00221953	0	0.00158538	0	0.00253661	0.00052846	0.000317076	0.000915319
C. singaporensis	K01805	0.0234636	0.0174392	0.0133172	0.00380491	0.00380491	0.00634152	0.0180733	0.00465045	0.00510285	0.00146451
C. singaporensis	K01807	0.041854	0.0351954	0.037732	0.0554883	0.0662688	0.0567566	0.0382605	0.0595046	0.0033606	0.00589227
C. singaporensis	K01808	0.0104635	0.037732	0.0218782	0.0199758	0.0253661	0.0221953	0.0233579	0.0225124	0.0136943	0.0027091
C. singaporensis	K01809	0.0091952	0.00982935	0.00475614	0	0.00285368	0.00317076	0.0079269	0.00200815	0.0027642	0.00174632
C. singaporensis	K01810	0.0564395	0.0735616	0.0573907	0.075147	0.0580249	0.0634152	0.0624639	0.065529	0.00962261	0.00875458
C. singaporensis	K01811	0.000951227	0.000951227	0.00158538	0	0	0	0.00116261	0	0.000366128	0
C. singaporensis	K01812	0.012683	0.00507321	0.00412199	0.00475614	0.00190245	0.00443906	0.00729274	0.00369922	0.00469229	0.0015641
C. singaporensis	K01813	0.00412199	0.00285368	0.00158538	0	0.000317076	0	0.00285368	0.000105692	0.0012683	0.000183064
C. singaporensis	K01814	0.0520004	0.0630981	0.0748299	0.062781	0.112562	0.115099	0.0633095	0.0968138	0.0114162	0.0295005
C. singaporensis	K01815	0.0012683	0.00158538	0.000634152	0	0	0	0.00116261	0	0.000484341	0
C. singaporensis	K01816	0.0193416	0.0142684	0.0244148	0.0012683	0.00412199	0.00665859	0.0193416	0.00401629	0.00507321	0.0026967
C. singaporensis	K01817	0.0504151	0.0814885	0.0700738	0.0738787	0.0472443	0.0646835	0.0673258	0.0619355	0.0157179	0.0135282
C. singaporensis	K01818	0.0012683	0.000317076	0.000317076	0.000634152	0	0.000317076	0.000634152	0.000317076	0.000549191	0.000317076
C. singaporensis	K01820	0.0091952	0.00951227	0.00475614	0.000634152	0.00158538	0.000951227	0.0078212	0.00105692	0.00265916	0.000484341
C. singaporensis	K01821	0.0091952	0.0218782	0.0130001	0.0107806	0.0510492	0.0478784	0.0146912	0.0365694	0.00650843	0.02239
C. singaporensis	K01823	0.0136343	0.0260002	0.0193416	0.0142684	0.0520004	0.0478784	0.0196587	0.0380491	0.00618907	0.0206975
C. singaporensis	K01825	0	0.0012683	0.00253661	0.00317076	0.00380491	0.00285368	0.0012683	0.00327645	0.0012683	0.000484341
C. singaporensis	K01826	0.0120489	0.00412199	0.00380491	0.00665859	0.00317076	0.00285368	0.00665859	0.00422768	0.00467082	0.00211119
C. singaporensis	K01829	0.000951227	0	0.0012683	0	0.00285368	0.0012683	0.000739844	0.001374	0.000660046	0.00142977
C. singaporensis	K01834	0.012683	0.0180733	0.0225124	0.0364637	0.0161709	0.0101464	0.0177562	0.020927	0.00492234	0.0137882
C. singaporensis	K01835	0.0307564	0.0158538	0.0187075	0.0237807	0.0142684	0.0120489	0.0217725	0.0166993	0.00790997	0.00623224
C. singaporensis	K01838	0.00475614	0.00412199	0.00285368	0	0.0012683	0.000634152	0.0039106	0.000634152	0.000968683	0.000634152
C. singaporensis	K01839	0.00253661	0	0.000317076	0.00158538	0.000634152	0	0.000951227	0.000739844	0.0013821	0.000797957
C. singaporensis	K01840	0.0285368	0.0396345	0.0317076	0.0091952	0.0101464	0.00887812	0.033293	0.00940658	0.00571617	0.000660046
C. singaporensis	K01841	0.00824397	0.00602444	0.00475614	0.0012683	0.000634152	0.00221953	0.00634152	0.001374	0.0017654	0.000797957
C. singaporensis	K01843	0.0079269	0.0114147	0.0079269	0.00380491	0.00634152	0.00665859	0.00908951	0.00560167	0.0020137	0.0015641
C. singaporensis	K01845	0.13666	0.131269	0.109074	0.0951227	0.119538	0.117318	0.125668	0.110659	0.0146211	0.0135009
C. singaporensis	K01847	0.0415369	0.0298051	0.0298051	0.0393174	0.0199758	0.0177562	0.0337157	0.0256831	0.00677336	0.0118597
C. singaporensis	K01848	0.029488	0.0307564	0.0390003	0.00856105	0.045976	0.0440735	0.0330816	0.0328702	0.00516487	0.0210738
C. singaporensis	K01849	0.00951227	0.0215612	0.020927	0.00856105	0.0285368	0.0383662	0.0173335	0.0251547	0.00678078	0.0151877
C. singaporensis	K01851	0.0012683	0.00221953	0.0012683	0.000317076	0	0	0.00158538	0.000105692	0.000549191	0.000183064
C. singaporensis	K01852	0.000634152	0.00158538	0.000951227	0	0	0	0.00105692	0	0.000484341	0
C. singaporensis	K01854	0.00570736	0.000951227	0.000634152	0.00158538	0.00634152	0.000951227	0.00243091	0.00295937	0.00284191	0.00294613
C. singaporensis	K01856	0.0266344	0.0342442	0.0282197	0.00317076	0.0079269	0.00697567	0.0296994	0.00602444	0.0040149	0.00251671
C. singaporensis	K01857	0.0171221	0.00665859	0.00824397	0.0133172	0.00570736	0.00539029	0.0106749	0.00813828	0.00563943	0.00448786
C. singaporensis	K01858	0.0342442	0.0786348	0.0681713	0.0412199	0.0935374	0.0906837	0.0603501	0.075147	0.0232058	0.0294164
C. singaporensis	K01866	0.0748299	0.121757	0.100196	0.113196	0.13444	0.126513	0.0989276	0.124716	0.0234893	0.0107354
C. singaporensis	K01867	0.0637322	0.0976593	0.0998789	0.0957569	0.108123	0.111928	0.0870902	0.105269	0.020259	0.00845469
C. singaporensis	K01868	0.107489	0.179148	0.127464	0.162977	0.202611	0.231782	0.138034	0.199124	0.0369802	0.0345351
C. singaporensis	K01869	0.140465	0.162977	0.169318	0.198489	0.156318	0.171855	0.157587	0.175554	0.0151634	0.0213275
C. singaporensis	K01870	0.127147	0.182636	0.141733	0.225441	0.219734	0.221953	0.150505	0.222376	0.0287655	0.00287707
C. singaporensis	K01872	0.100196	0.136343	0.118903	0.195319	0.188977	0.173758	0.118481	0.186018	0.018077	0.011081
C. singaporensis	K01873	0.10305	0.167733	0.150611	0.185489	0.177562	0.184855	0.140465	0.182636	0.0335142	0.00440496
C. singaporensis	K01874	0.0865617	0.133806	0.134757	0.128099	0.156953	0.16805	0.118375	0.151034	0.0275552	0.0206229
C. singaporensis	K01875	0.0764153	0.122391	0.111611	0.111928	0.113513	0.135708	0.103472	0.120383	0.0240442	0.0132958
C. singaporensis	K01876	0.0922691	0.158855	0.146172	0.153148	0.215929	0.228295	0.132432	0.199124	0.0353555	0.0402936
C. singaporensis	K01878	0.0355125	0.0206099	0.0193416	0.0516834	0.0202929	0.0247319	0.0251547	0.032236	0.00899251	0.0169875
C. singaporensis	K01879	0.0450248	0.0228295	0.0298051	0.0529517	0.0342442	0.0263173	0.0325531	0.0378377	0.01135	0.013676
C. singaporensis	K01880	0.0279027	0.0814885	0.0900495	0.050098	0.0871958	0.0986106	0.0664802	0.0786348	0.0336822	0.0253641
C. singaporensis	K01881	0.0897325	0.143318	0.139513	0.145538	0.110977	0.136026	0.124188	0.130847	0.0299	0.0178532
C. singaporensis	K01883	0.0773665	0.106855	0.121123	0.118586	0.124928	0.131904	0.101781	0.125139	0.022315	0.00666111
C. singaporensis	K01885	0.100196	0.129684	0.108123	0.143001	0.124928	0.146489	0.112668	0.138139	0.0152603	0.0115736
C. singaporensis	K01886	0.0548541	0.0390003	0.0415369	0.0133172	0.0130001	0.0180733	0.0451305	0.0147969	0.00851591	0.00284191
C. singaporensis	K01887	0.0802202	0.128099	0.142684	0.140148	0.12144	0.120806	0.117001	0.127464	0.0326773	0.0109884
C. singaporensis	K01889	0.0694396	0.0954398	0.106855	0.0802202	0.10305	0.108123	0.090578	0.0971309	0.0191754	0.0148632
C. singaporensis	K01890	0.102733	0.145855	0.16044	0.147757	0.185489	0.146806	0.136343	0.160018	0.0300068	0.0220643
C. singaporensis	K01892	0.0941715	0.132538	0.116367	0.132538	0.122391	0.147123	0.114359	0.134017	0.0192618	0.0124322
C. singaporensis	K01893	0.0263173	0.0231465	0.0155367	0.00982935	0.0091952	0.0130001	0.0216668	0.0106749	0.00554052	0.00203851
C. singaporensis	K01894	0.0110977	0.00729274	0.012683	0.0301222	0.0101464	0.00697567	0.0103578	0.0157481	0.00277026	0.0125489
C. singaporensis	K01895	0.138562	0.16266	0.182319	0.174392	0.148709	0.163294	0.16118	0.162131	0.0219157	0.012881
C. singaporensis	K01896	0.00253661	0.0012683	0.00190245	0	0	0.000634152	0.00190245	0.000211384	0.000634152	0.000366128
C. singaporensis	K01897	0.184538	0.117952	0.134123	0.107172	0.0643664	0.0592932	0.145538	0.0769437	0.0347296	0.0263007
C. singaporensis	K01899	0	0	0	0	0.000634152	0.000317076	0	0.000317076	0	0.000317076
C. singaporensis	K01902	0.0602444	0.0970252	0.0859275	0.0862446	0.0830739	0.0903666	0.0810657	0.0865617	0.0188662	0.0036567
C. singaporensis	K01903	0.0650005	0.0989276	0.113196	0.101147	0.0900495	0.101464	0.0923747	0.0975537	0.024757	0.0065007
C. singaporensis	K01904	0.00317076	0.00190245	0.00221953	0.000634152	0.0012683	0.000951227	0.00243091	0.000951227	0.000660046	0.000317076
C. singaporensis	K01905	0	0.00221953	0.00348783	0	0.000317076	0	0.00190245	0.000105692	0.0017654	0.000183064
C. singaporensis	K01907	0.029171	0.0900495	0.107172	0.0786348	0.0640493	0.0897325	0.075464	0.0774722	0.0409948	0.012881
C. singaporensis	K01908	0.029171	0.0161709	0.020927	0.0596103	0.0370979	0.0317076	0.0220896	0.0428052	0.00657757	0.014801
C. singaporensis	K01911	0.0145855	0.00539029	0.00443906	0.00443906	0.0079269	0.00729274	0.00813828	0.0065529	0.00560367	0.00185789
C. singaporensis	K01912	0.0516834	0.0351954	0.0478784	0.0688054	0.0348783	0.0313905	0.0449191	0.0450248	0.00863316	0.0206684
C. singaporensis	K01915	0.173123	0.180733	0.184855	0.223538	0.236856	0.234636	0.179571	0.231677	0.00595169	0.00713479
C. singaporensis	K01916	0.0370979	0.0275856	0.0355125	0.0310734	0.0602444	0.0640493	0.0333987	0.051789	0.00509628	0.0180408
C. singaporensis	K01918	0.0260002	0.0611956	0.0535858	0.0548541	0.029171	0.0428052	0.0469272	0.0422768	0.0185184	0.0128497
C. singaporensis	K01919	0.0447077	0.0231465	0.029171	0.0694396	0.0253661	0.0206099	0.0323417	0.0384719	0.0111248	0.0269241
C. singaporensis	K01920	0.0466101	0.020927	0.0221953	0.0659518	0.0231465	0.0215612	0.0299108	0.0368865	0.0144759	0.0251838
C. singaporensis	K01921	0.066903	0.0431223	0.0513663	0.0592932	0.0298051	0.0339271	0.0537972	0.0410085	0.0120753	0.0159686
C. singaporensis	K01923	0.0605615	0.083708	0.075147	0.0932203	0.0922691	0.0868788	0.0731388	0.0907894	0.0117032	0.00341991
C. singaporensis	K01924	0.0688054	0.0405857	0.0364637	0.0466101	0.0374149	0.0317076	0.0486183	0.0385776	0.0176037	0.007519
C. singaporensis	K01925	0.0615127	0.041854	0.0364637	0.0535858	0.029171	0.0317076	0.0466101	0.0381548	0.0131844	0.0134237
C. singaporensis	K01926	0.00317076	0.00475614	0.00570736	0	0.000634152	0.00190245	0.00454475	0.000845535	0.00128145	0.000968683
C. singaporensis	K01928	0.0561224	0.0437565	0.0364637	0.0684884	0.0355125	0.029488	0.0454475	0.0444963	0.00993785	0.020995
C. singaporensis	K01929	0.0510492	0.0348783	0.0431223	0.0520004	0.0288539	0.0282197	0.0430166	0.036358	0.00808595	0.0135504
C. singaporensis	K01933	0.0599273	0.0890983	0.100513	0.0865617	0.0948057	0.116684	0.0831796	0.0993504	0.0209302	0.0155669
C. singaporensis	K01934	0.0453418	0.0421711	0.037732	0.0447077	0.0539029	0.058659	0.0417483	0.0524232	0.00382248	0.00709239
C. singaporensis	K01935	0.0263173	0.0320247	0.0275856	0.0269514	0.0504151	0.0466101	0.0286425	0.0413255	0.00299688	0.0125929
C. singaporensis	K01937	0.0789519	0.120806	0.102415	0.117952	0.134123	0.146172	0.100724	0.132749	0.0209782	0.01416
C. singaporensis	K01938	0.0431223	0.0326588	0.0320247	0.0326588	0.0187075	0.0221953	0.0359353	0.0245205	0.00623224	0.00726051
C. singaporensis	K01939	0.0802202	0.107172	0.123977	0.0941715	0.0989276	0.109708	0.103789	0.100936	0.0220734	0.00796064
C. singaporensis	K01940	0.0802202	0.125245	0.114464	0.105903	0.117318	0.130952	0.106643	0.118058	0.0235093	0.0125409
C. singaporensis	K01941	0.00539029	0.00475614	0.00253661	0.00285368	0.00760982	0	0.00422768	0.00348783	0.00149844	0.00384434
C. singaporensis	K01945	0.0808543	0.0925861	0.110025	0.0913178	0.119855	0.111611	0.0944886	0.107594	0.0146782	0.0146862
C. singaporensis	K01950	0.0630981	0.091952	0.111928	0.0910008	0.0757811	0.0970252	0.0889926	0.0879357	0.024549	0.0109487
C. singaporensis	K01951	0.128416	0.156635	0.143635	0.166465	0.199124	0.219734	0.142895	0.195107	0.0141244	0.0268605
C. singaporensis	K01952	0.172172	0.254295	0.245417	0.223856	0.28949	0.312637	0.223961	0.275327	0.0450698	0.0460539
C. singaporensis	K01953	0.0117318	0.0342442	0.0364637	0.0196587	0.117318	0.0789519	0.0274799	0.0719762	0.0136833	0.049202
C. singaporensis	K01955	0.13444	0.222904	0.162343	0.213075	0.245734	0.236539	0.173229	0.231782	0.0452257	0.0168409
C. singaporensis	K01956	0.0748299	0.110977	0.109391	0.096391	0.107489	0.101147	0.0983992	0.101676	0.020427	0.00556767
C. singaporensis	K01958	0.0282197	0.0240978	0.0237807	0.0202929	0.00507321	0.0158538	0.0253661	0.01374	0.00247644	0.00782691
C. singaporensis	K01959	0.00158538	0.00348783	0.00887812	0.029488	0.0091952	0.00539029	0.00465045	0.0146912	0.00378283	0.0129549
C. singaporensis	K01960	0.0139513	0.012366	0.0130001	0.0342442	0.0263173	0.0193416	0.0131058	0.0266344	0.000797957	0.00745634
C. singaporensis	K01961	0.0830739	0.0646835	0.0799031	0.0757811	0.0532687	0.062781	0.0758868	0.0639436	0.00983105	0.0113011
C. singaporensis	K01962	0.0415369	0.0263173	0.0488297	0.0637322	0.0161709	0.0323417	0.0388946	0.0374149	0.0114864	0.0241831
C. singaporensis	K01963	0.0488297	0.0548541	0.0646835	0.0722933	0.0472443	0.0374149	0.0561224	0.0523175	0.00800263	0.0179841
C. singaporensis	K01965	0.0313905	0.0187075	0.0240978	0.0317076	0.0107806	0.0183904	0.0247319	0.0202929	0.00636525	0.0105924
C. singaporensis	K01966	0.066903	0.0875129	0.0643664	0.0580249	0.0472443	0.0602444	0.0729274	0.0551712	0.0126949	0.00695402
C. singaporensis	K01968	0.0288539	0.0215612	0.0317076	0.0532687	0.0174392	0.020927	0.0273742	0.030545	0.00523255	0.0197565
C. singaporensis	K01969	0.0370979	0.0133172	0.025049	0.066903	0.020927	0.0237807	0.0251547	0.0372036	0.0118907	0.02576
C. singaporensis	K01971	0.00475614	0.00475614	0.0117318	0	0.0012683	0.00158538	0.00708136	0.000951227	0.0040274	0.000838904
C. singaporensis	K01972	0.0957569	0.130952	0.127147	0.155684	0.105586	0.116684	0.117952	0.125985	0.0193156	0.0263122
C. singaporensis	K01974	0	0.00982935	0.0133172	0.00570736	0.0450248	0.0466101	0.00771551	0.0324474	0.00690566	0.0231711
C. singaporensis	K01975	0.0285368	0.0399516	0.0355125	0.0139513	0.0548541	0.0570736	0.034667	0.0419597	0.00575415	0.0242813
C. singaporensis	K01989	0.0228295	0.00729274	0.0110977	0.0288539	0.00570736	0.00570736	0.01374	0.0134229	0.00809837	0.0133637
C. singaporensis	K01990	0.193099	0.377637	0.311686	0.22988	0.297734	0.319929	0.294141	0.282515	0.0935117	0.0469144
C. singaporensis	K01991	0.000634152	0	0.00158538	0.0155367	0.000951227	0.000951227	0.000739844	0.00581306	0.000797957	0.00842093
C. singaporensis	K01992	0.176294	0.266344	0.251758	0.197221	0.205782	0.213709	0.231465	0.205571	0.048333	0.008246
C. singaporensis	K01993	0.00697567	0.00348783	0.00380491	0	0.00190245	0	0.00475614	0.000634152	0.0019287	0.00109838
C. singaporensis	K01995	0.207685	0.172806	0.141099	0.202294	0.138245	0.146172	0.173863	0.162237	0.0333055	0.0349163
C. singaporensis	K01996	0.193733	0.148709	0.153782	0.222904	0.130635	0.141733	0.165408	0.165091	0.0246614	0.0503745
C. singaporensis	K01997	0.249539	0.174709	0.193099	0.23749	0.147123	0.189294	0.205782	0.191302	0.0389939	0.0452168
C. singaporensis	K01998	0.271417	0.19627	0.203563	0.22988	0.154416	0.13983	0.22375	0.174709	0.0414416	0.048333
C. singaporensis	K01999	0.279027	0.19627	0.216246	0.269514	0.133489	0.135074	0.230514	0.179359	0.043184	0.0780807
C. singaporensis	K02000	0.0383662	0.0298051	0.0298051	0.0780006	0.0272685	0.0288539	0.0326588	0.0447077	0.00494272	0.0288434
C. singaporensis	K02001	0.0694396	0.03361	0.0317076	0.12144	0.0437565	0.0520004	0.0449191	0.072399	0.0212567	0.0426704
C. singaporensis	K02002	0.0469272	0.0275856	0.0298051	0.0646835	0.0320247	0.0317076	0.0347726	0.0428052	0.0105845	0.0189478
C. singaporensis	K02003	0.150611	0.135708	0.134757	0.11383	0.0611956	0.0611956	0.140359	0.0787405	0.00889132	0.0303886
C. singaporensis	K02004	0.317076	0.279344	0.275539	0.152831	0.127782	0.120806	0.290653	0.133806	0.0229619	0.0168409
C. singaporensis	K02005	0.0589761	0.0488297	0.0320247	0.033293	0.0275856	0.0263173	0.0466101	0.0290653	0.0136121	0.00371579
C. singaporensis	K02006	0.00317076	0	0.00158538	0.000634152	0	0	0.00158538	0.000211384	0.00158538	0.000366128
C. singaporensis	K02007	0	0	0.0012683	0	0	0.000951227	0.000422768	0.000317076	0.000732255	0.000549191
C. singaporensis	K02010	0.058659	0.0653176	0.0558053	0.0570736	0.0437565	0.0551712	0.0599273	0.0520004	0.00488132	0.00720258
C. singaporensis	K02011	0.0865617	0.0986106	0.109708	0.108757	0.0707079	0.079269	0.0982935	0.0862446	0.0115765	0.0199607
C. singaporensis	K02012	0.0634152	0.071025	0.0637322	0.0656347	0.0409028	0.0732445	0.0660575	0.0599273	0.00430492	0.0169094
C. singaporensis	K02013	0.0450248	0.0583419	0.0481955	0.0323417	0.0285368	0.0380491	0.0505207	0.0329759	0.00695642	0.00478774
C. singaporensis	K02014	0.438199	0.356393	0.412516	0.147757	0.195636	0.200392	0.402369	0.181262	0.041836	0.0291129
C. singaporensis	K02015	0.0431223	0.0551712	0.0488297	0.0434394	0.0234636	0.0307564	0.0490411	0.0325531	0.00602722	0.0101084
C. singaporensis	K02016	0.0602444	0.0805373	0.0951227	0.0447077	0.0504151	0.0351954	0.0786348	0.0434394	0.0175168	0.00768868
C. singaporensis	K02017	0.0266344	0.0215612	0.0215612	0.00570736	0.0079269	0.00507321	0.0232522	0.00623582	0.00292902	0.00149844
C. singaporensis	K02018	0.0187075	0.0218782	0.0199758	0.0079269	0.00665859	0.00602444	0.0201872	0.00686998	0.00159591	0.000968683
C. singaporensis	K02020	0.0149026	0.0183904	0.0190245	0.00824397	0.00539029	0.00665859	0.0174392	0.00676428	0.00221953	0.00142977
C. singaporensis	K02021	0.00665859	0.00412199	0.00190245	0.0012683	0.000634152	0.0012683	0.00422768	0.00105692	0.00237983	0.000366128
C. singaporensis	K02022	0.0101464	0.00443906	0.00697567	0.00697567	0.00412199	0.00348783	0.00718705	0.00486183	0.00285955	0.00185789
C. singaporensis	K02025	0.258734	0.164879	0.165831	0.106855	0.0799031	0.0697567	0.196481	0.0855048	0.0539144	0.0191728
C. singaporensis	K02026	0.234953	0.144904	0.161075	0.112879	0.0827568	0.0821226	0.18031	0.0925861	0.0480078	0.017577
C. singaporensis	K02027	0.219416	0.125245	0.169318	0.188977	0.0944886	0.0691225	0.171327	0.117529	0.0471179	0.0631621
C. singaporensis	K02028	0.0221953	0.0215612	0.0177562	0.0244148	0.0149026	0.0158538	0.0205042	0.0183904	0.00240086	0.00523895
C. singaporensis	K02029	0.111294	0.0491467	0.0621469	0.110977	0.0630981	0.0662688	0.0741957	0.0801145	0.0327786	0.0267743
C. singaporensis	K02030	0.075147	0.0361466	0.0447077	0.0789519	0.0399516	0.0402686	0.0520004	0.0530574	0.0204974	0.0224259
C. singaporensis	K02031	0.149977	0.161709	0.153465	0.12905	0.10622	0.106855	0.15505	0.114042	0.00602444	0.0130014
C. singaporensis	K02032	0.268246	0.197855	0.210538	0.234319	0.17027	0.155684	0.225547	0.186758	0.0375187	0.04183
C. singaporensis	K02033	0.415052	0.33071	0.315807	0.187075	0.191514	0.167099	0.353857	0.181896	0.0535182	0.0130053
C. singaporensis	K02034	0.350369	0.300588	0.318027	0.203246	0.161392	0.141416	0.322995	0.168684	0.0252595	0.0315534
C. singaporensis	K02035	0.486711	0.368759	0.359564	0.288856	0.204514	0.204197	0.405011	0.232522	0.0709034	0.0487868
C. singaporensis	K02036	0.0640493	0.08783	0.0852934	0.0697567	0.10844	0.104001	0.0790576	0.0940658	0.0130593	0.021169
C. singaporensis	K02037	0.0672201	0.106855	0.079586	0.0843422	0.131269	0.143952	0.0845535	0.119855	0.0202788	0.0314017
C. singaporensis	K02038	0.066903	0.0903666	0.0954398	0.0900495	0.0982935	0.0979764	0.0842365	0.0954398	0.015224	0.00467082
C. singaporensis	K02039	0.050098	0.0922691	0.0773665	0.0776836	0.110025	0.0871958	0.0732445	0.0916349	0.0213856	0.0166215
C. singaporensis	K02040	0.0577078	0.0713421	0.0675371	0.0611956	0.096391	0.0989276	0.065529	0.0855048	0.00703546	0.0210905
C. singaporensis	K02041	0.00824397	0.0155367	0.0187075	0.00602444	0.037732	0.0367808	0.0141627	0.0268458	0.00536536	0.0180381
C. singaporensis	K02042	0.0247319	0.0193416	0.0260002	0.00856105	0.0396345	0.0370979	0.0233579	0.0284311	0.00353555	0.0172547
C. singaporensis	K02043	0.000951227	0	0	0.000634152	0	0	0.000317076	0.000211384	0.000549191	0.000366128
C. singaporensis	K02044	0.0101464	0.0139513	0.029171	0.00824397	0.037732	0.037732	0.0177562	0.0279027	0.0100668	0.0170249
C. singaporensis	K02045	0	0	0	0.000951227	0.00253661	0.00221953	0	0.00190245	0	0.000838904
C. singaporensis	K02049	0.0684884	0.0767323	0.0643664	0.0529517	0.071025	0.0789519	0.0698624	0.0676428	0.00629644	0.013326
C. singaporensis	K02050	0.0938544	0.0760982	0.0900495	0.0526346	0.0773665	0.0814885	0.0866674	0.0704965	0.00934881	0.0156056
C. singaporensis	K02051	0.0799031	0.058659	0.0577078	0.0526346	0.0646835	0.0615127	0.0654233	0.0596103	0.0125489	0.00624567
C. singaporensis	K02052	0.0580249	0.0282197	0.0351954	0.0748299	0.0196587	0.0158538	0.04048	0.0367808	0.0155895	0.0330064
C. singaporensis	K02053	0.0539029	0.0329759	0.0374149	0.054537	0.0120489	0.0139513	0.0414312	0.0268458	0.0110265	0.0240002
C. singaporensis	K02054	0.0577078	0.0424882	0.0323417	0.0630981	0.0152196	0.0212441	0.0441792	0.0331873	0.0127673	0.0260781
C. singaporensis	K02055	0.0799031	0.0380491	0.0462931	0.0570736	0.0152196	0.0193416	0.0547484	0.030545	0.0221711	0.0230668
C. singaporensis	K02056	0.154733	0.0871958	0.0849763	0.0773665	0.050098	0.0361466	0.108968	0.054537	0.0396488	0.0209654
C. singaporensis	K02057	0.210221	0.121123	0.124294	0.111611	0.0659518	0.0707079	0.151879	0.0827568	0.0505505	0.0251011
C. singaporensis	K02058	0.0602444	0.0415369	0.0348783	0.0539029	0.0161709	0.0180733	0.0455532	0.0293824	0.0131513	0.0212567
C. singaporensis	K02062	0.012366	0.00665859	0.00665859	0.0114147	0.00317076	0.00412199	0.00856105	0.00623582	0.00329515	0.00451021
C. singaporensis	K02063	0.0193416	0.00570736	0.00951227	0.020927	0.00951227	0.0079269	0.0115204	0.0127887	0.00703546	0.00709239
C. singaporensis	K02064	0.012683	0.00443906	0.00634152	0.0130001	0.0079269	0.00443906	0.0078212	0.00845535	0.00431658	0.00430492
C. singaporensis	K02065	0.0412199	0.0231465	0.029171	0.0443906	0.0320247	0.0202929	0.0311791	0.032236	0.00920248	0.0120503
C. singaporensis	K02066	0.0405857	0.0253661	0.0183904	0.0548541	0.0247319	0.0199758	0.0281141	0.0331873	0.01135	0.0189141
C. singaporensis	K02067	0.0370979	0.0171221	0.0183904	0.0329759	0.0180733	0.0183904	0.0242035	0.0231465	0.0111849	0.00851394
C. singaporensis	K02069	0.00190245	0.00253661	0.000317076	0.000951227	0.000317076	0	0.00158538	0.000422768	0.00114323	0.000484341
C. singaporensis	K02074	0.0183904	0.00760982	0.00951227	0.00317076	0.00570736	0.00697567	0.0118375	0.0052846	0.00575415	0.00193737
C. singaporensis	K02075	0.0231465	0.0136343	0.012683	0.00253661	0.0107806	0.0101464	0.0164879	0.0078212	0.00578609	0.00458757
C. singaporensis	K02077	0.0313905	0.00982935	0.0171221	0.00665859	0.0180733	0.0139513	0.0194473	0.0128944	0.010967	0.0057803
C. singaporensis	K02078	0.0630981	0.0570736	0.0602444	0.0548541	0.0380491	0.0450248	0.0601387	0.045976	0.00301361	0.00844279
C. singaporensis	K02081	0.00190245	0.000317076	0	0	0	0	0.000739844	0	0.00101926	0
C. singaporensis	K02083	0.00285368	0.00285368	0.00221953	0	0	0.00317076	0.0026423	0.00105692	0.000366128	0.00183064
C. singaporensis	K02092	0.0107806	0.00317076	0.00221953	0.00190245	0.00539029	0.00665859	0.00539029	0.00465045	0.00469229	0.00246287
C. singaporensis	K02093	0.0107806	0.00380491	0.0012683	0.000951227	0.00570736	0.00602444	0.0052846	0.00422768	0.00492574	0.00284191
C. singaporensis	K02094	0.0107806	0.00317076	0.00190245	0	0.00634152	0.00602444	0.0052846	0.00412199	0.00480172	0.00357326
C. singaporensis	K02095	0.0104635	0.00285368	0.00221953	0.000634152	0.00697567	0.00507321	0.0051789	0.00422768	0.00458757	0.00325421
C. singaporensis	K02096	0.0114147	0.00570736	0.00760982	0.00380491	0.00697567	0.00697567	0.00824397	0.00591875	0.00290605	0.00183064
C. singaporensis	K02097	0.0104635	0.00285368	0.00253661	0.00190245	0.00570736	0.00697567	0.0052846	0.00486183	0.00448786	0.00264018
C. singaporensis	K02100	0	0.000634152	0.000317076	0	0	0	0.000317076	0	0.000317076	0
C. singaporensis	K02103	0.00190245	0.000951227	0.0012683	0.000317076	0	0	0.001374	0.000105692	0.000484341	0.000183064
C. singaporensis	K02106	0.00285368	0.000951227	0.00190245	0.000634152	0.0012683	0.000634152	0.00190245	0.000845535	0.000951227	0.000366128
C. singaporensis	K02107	0.00190245	0.0130001	0.0117318	0.00824397	0.0355125	0.041854	0.00887812	0.0285368	0.0060743	0.0178579
C. singaporensis	K02108	0.0672201	0.0630981	0.0573907	0.0678542	0.041854	0.0383662	0.0625696	0.0493581	0.00493594	0.0161127
C. singaporensis	K02109	0.0849763	0.0621469	0.0716591	0.0884641	0.0558053	0.0472443	0.0729274	0.0638379	0.0114675	0.0217523
C. singaporensis	K02110	0.0491467	0.0466101	0.0520004	0.0475614	0.0393174	0.0310734	0.0492524	0.0393174	0.0026967	0.00824397
C. singaporensis	K02111	0.0967081	0.109074	0.108123	0.103367	0.075464	0.0954398	0.104635	0.0914235	0.00688135	0.0143784
C. singaporensis	K02112	0.0894154	0.10305	0.0843422	0.0910008	0.0859275	0.0764153	0.0922691	0.0844479	0.00967471	0.00740447
C. singaporensis	K02113	0.0535858	0.0453418	0.0380491	0.0412199	0.0237807	0.029488	0.0456589	0.0314962	0.00777321	0.00889132
C. singaporensis	K02114	0.0529517	0.0402686	0.0611956	0.0548541	0.0428052	0.0447077	0.051472	0.0474557	0.0105417	0.00647746
C. singaporensis	K02115	0.075147	0.0615127	0.0688054	0.0659518	0.0602444	0.054537	0.0684884	0.0602444	0.00682266	0.00570736
C. singaporensis	K02116	0.0139513	0.00570736	0.012683	0.0282197	0.0114147	0.0130001	0.0107806	0.0175449	0.00443906	0.00927864
C. singaporensis	K02117	0.00824397	0.0187075	0.0190245	0.0136343	0.0472443	0.0494638	0.0153253	0.0367808	0.00613469	0.0200762
C. singaporensis	K02118	0.00887812	0.0190245	0.0183904	0.0110977	0.0478784	0.0466101	0.015431	0.0351954	0.00568383	0.0208789
C. singaporensis	K02119	0.00221953	0.0285368	0.0155367	0.00982935	0.0488297	0.0424882	0.015431	0.0337157	0.013159	0.0209278
C. singaporensis	K02120	0.00412199	0.0149026	0.0187075	0.0101464	0.0434394	0.0462931	0.0125773	0.033293	0.00756565	0.0200962
C. singaporensis	K02121	0.00253661	0.0161709	0.020927	0.00982935	0.0466101	0.0424882	0.0132115	0.0329759	0.00954568	0.0201512
C. singaporensis	K02122	0.00285368	0.0130001	0.0136343	0.00982935	0.0386832	0.0415369	0.00982935	0.0300165	0.00604942	0.0175407
C. singaporensis	K02123	0.0079269	0.016805	0.0190245	0.0142684	0.0504151	0.045976	0.0145855	0.0368865	0.00587233	0.0197132
C. singaporensis	K02124	0.000951227	0.0133172	0.0180733	0.00982935	0.0443906	0.0434394	0.0107806	0.0325531	0.0088384	0.0196851
C. singaporensis	K02126	0.0288539	0.0101464	0.0164879	0.0177562	0.0269514	0.0253661	0.0184961	0.0233579	0.00951404	0.00491553
C. singaporensis	K02128	0.0183904	0.012366	0.0171221	0.0202929	0.0275856	0.0221953	0.0159595	0.0233579	0.00317604	0.00378283
C. singaporensis	K02132	0	0	0	0	0.00221953	0.00158538	0	0.0012683	0	0.00114323
C. singaporensis	K02160	0.0520004	0.025049	0.0260002	0.0345613	0.0183904	0.0161709	0.0343499	0.0230408	0.0152932	0.0100385
C. singaporensis	K02164	0	0.0012683	0	0	0	0.000634152	0.000422768	0.000211384	0.000732255	0.000366128
C. singaporensis	K02167	0.00221953	0.00190245	0.00253661	0.00221953	0.00760982	0.00634152	0.00221953	0.00539029	0.000317076	0.00281823
C. singaporensis	K02168	0.0155367	0.00729274	0.00634152	0.0225124	0.00570736	0.00507321	0.00972366	0.0110977	0.00505667	0.00989053
C. singaporensis	K02169	0.0193416	0.0174392	0.0142684	0.0307564	0.0158538	0.0117318	0.0170164	0.0194473	0.00256289	0.0100084
C. singaporensis	K02170	0.00221953	0.00475614	0.00317076	0.00634152	0.00507321	0.00824397	0.00338214	0.0065529	0.00128145	0.00159591
C. singaporensis	K02171	0.00190245	0.00190245	0.0012683	0.000317076	0.000317076	0	0.00169107	0.000211384	0.000366128	0.000183064
C. singaporensis	K02182	0.0298051	0.025049	0.020927	0.00285368	0.00760982	0.00539029	0.0252604	0.0052846	0.00444283	0.00237983
C. singaporensis	K02183	0.00190245	0	0.000317076	0	0	0	0.000739844	0	0.00101926	0
C. singaporensis	K02188	0.020927	0.0231465	0.0228295	0.0183904	0.0615127	0.05422	0.022301	0.0447077	0.00120043	0.0230813
C. singaporensis	K02189	0.0012683	0.0237807	0.0136343	0.00982935	0.0497809	0.0491467	0.0128944	0.0362523	0.0112744	0.0228852
C. singaporensis	K02191	0.012366	0.0206099	0.0164879	0.0117318	0.0554883	0.101464	0.0164879	0.0562281	0.00412199	0.0448708
C. singaporensis	K02192	0.000951227	0	0.00443906	0.0164879	0.000951227	0.000634152	0.00179676	0.00602444	0.0023372	0.00906304
C. singaporensis	K02193	0.0342442	0.0415369	0.0421711	0.0447077	0.0145855	0.0155367	0.0393174	0.0249433	0.00440496	0.0171231
C. singaporensis	K02194	0.0374149	0.0396345	0.0488297	0.0497809	0.0307564	0.0247319	0.0419597	0.0350897	0.00605219	0.0130747
C. singaporensis	K02195	0.0412199	0.0307564	0.0443906	0.0653176	0.0231465	0.0370979	0.0387889	0.041854	0.00713479	0.0214841
C. singaporensis	K02196	0.00856105	0.00285368	0.00443906	0.025049	0.00190245	0.00253661	0.0052846	0.00982935	0.00294613	0.0131844
C. singaporensis	K02197	0.0244148	0.0171221	0.025049	0.0415369	0.0177562	0.0117318	0.0221953	0.023675	0.00440496	0.0157594
C. singaporensis	K02198	0.0672201	0.117952	0.0954398	0.105586	0.0932203	0.0818056	0.0935374	0.0935374	0.0254195	0.0118935
C. singaporensis	K02199	0.029171	0.0405857	0.0494638	0.0621469	0.0386832	0.0380491	0.0397402	0.0462931	0.0101728	0.0137334
C. singaporensis	K02200	0.0329759	0.0339271	0.0298051	0.0615127	0.0206099	0.0310734	0.032236	0.037732	0.00215829	0.0212488
C. singaporensis	K02201	0.00158538	0.0145855	0.0139513	0.00697567	0.0450248	0.0361466	0.0100407	0.0293824	0.00732941	0.019906
C. singaporensis	K02203	0.0079269	0.00570736	0.00443906	0.00507321	0.00253661	0.00348783	0.00602444	0.00369922	0.0017654	0.00128145
C. singaporensis	K02204	0.0104635	0.00665859	0.0079269	0.0234636	0.00570736	0.00887812	0.00834966	0.012683	0.00193737	0.0094699
C. singaporensis	K02208	0.00158538	0	0.000634152	0	0	0	0.000739844	0	0.000797957	0
C. singaporensis	K02210	0.000951227	0	0.000634152	0	0	0	0.00052846	0	0.000484341	0
C. singaporensis	K02217	0.0101464	0.0237807	0.0149026	0.00982935	0.0405857	0.0307564	0.0162766	0.0270571	0.0069202	0.0157083
C. singaporensis	K02221	0.0697567	0.0317076	0.0317076	0.0390003	0.0323417	0.0348783	0.0443906	0.0354068	0.0219677	0.0033606
C. singaporensis	K02224	0.0342442	0.0342442	0.0345613	0.0206099	0.109391	0.0539029	0.0343499	0.0613013	0.000183064	0.0448506
C. singaporensis	K02225	0.00317076	0.00158538	0.00570736	0.0161709	0.00285368	0.00221953	0.00348783	0.00708136	0.00207921	0.00787813
C. singaporensis	K02226	0.012366	0.00570736	0.0091952	0.0196587	0.00475614	0.00887812	0.00908951	0.0110977	0.00333055	0.00769521
C. singaporensis	K02227	0.0415369	0.0342442	0.0288539	0.0326588	0.0558053	0.0516834	0.0348783	0.0467158	0.00636525	0.012347
C. singaporensis	K02230	0.0608786	0.0317076	0.0383662	0.0361466	0.0139513	0.0164879	0.0436508	0.0221953	0.0152866	0.0121486
C. singaporensis	K02231	0.0234636	0.00856105	0.0174392	0.0221953	0.0114147	0.0114147	0.0164879	0.0150083	0.00749668	0.00622417
C. singaporensis	K02232	0.0415369	0.0348783	0.0326588	0.0450248	0.0605615	0.0561224	0.036358	0.0539029	0.00462032	0.00800263
C. singaporensis	K02233	0.0288539	0.0240978	0.0279027	0.0272685	0.0554883	0.0526346	0.0269514	0.0451305	0.00251671	0.0155346
C. singaporensis	K02234	0.0196587	0.0110977	0.0117318	0.0260002	0.00982935	0.00760982	0.0141627	0.0144798	0.00477021	0.0100385
C. singaporensis	K02237	0.0117318	0.0260002	0.029171	0.0114147	0.0079269	0.00982935	0.022301	0.00972366	0.00928947	0.00174632
C. singaporensis	K02238	0.0516834	0.0951227	0.0805373	0.0558053	0.041854	0.0570736	0.0757811	0.0515777	0.0221068	0.00844478
C. singaporensis	K02242	0.0012683	0.0190245	0	0	0.00475614	0.00951227	0.00676428	0.00475614	0.0106366	0.00475614
C. singaporensis	K02256	0.0107806	0.0462931	0.0684884	0.0833909	0.10083	0.0897325	0.041854	0.0913178	0.0291089	0.00882702
C. singaporensis	K02258	0.0288539	0.0101464	0.0155367	0.0383662	0.00729274	0.0104635	0.018179	0.0187075	0.00962957	0.0170986
C. singaporensis	K02259	0.0558053	0.0624639	0.0672201	0.0757811	0.0818056	0.079586	0.0618298	0.0790576	0.00573373	0.00304679
C. singaporensis	K02261	0.0244148	0.025049	0.0177562	0.0237807	0.0494638	0.045976	0.0224067	0.0397402	0.00403987	0.0139309
C. singaporensis	K02262	0.0532687	0.0260002	0.0329759	0.0424882	0.0497809	0.0456589	0.0374149	0.045976	0.0141659	0.0036567
C. singaporensis	K02274	0.091952	0.144269	0.142684	0.142367	0.161709	0.137928	0.126302	0.147335	0.0297584	0.0126447
C. singaporensis	K02275	0.0732445	0.125562	0.0973423	0.0935374	0.119538	0.129684	0.0987163	0.114253	0.0261858	0.0186438
C. singaporensis	K02276	0.079269	0.0833909	0.071025	0.0760982	0.0719762	0.0846592	0.077895	0.0775779	0.00629644	0.00646969
C. singaporensis	K02277	0.0130001	0.0158538	0.00697567	0.00697567	0.0253661	0.0117318	0.0119432	0.0146912	0.00453245	0.00954568
C. singaporensis	K02278	0.000951227	0.000951227	0	0.0012683	0	0.0012683	0.000634152	0.000845535	0.000549191	0.000732255
C. singaporensis	K02279	0.00253661	0.00158538	0.000634152	0.00285368	0.00380491	0.00348783	0.00158538	0.00338214	0.000951227	0.000484341
C. singaporensis	K02280	0.000634152	0.00190245	0.00158538	0.00507321	0.00443906	0.00665859	0.001374	0.00539029	0.000660046	0.00114323
C. singaporensis	K02282	0.000634152	0.000317076	0	0.0012683	0	0	0.000317076	0.000422768	0.000317076	0.000732255
C. singaporensis	K02283	0.00412199	0.00760982	0.00729274	0.0091952	0.00634152	0.0104635	0.00634152	0.00866674	0.0019287	0.00211119
C. singaporensis	K02284	0.0104635	0.00380491	0.00221953	0.00190245	0.00697567	0.00602444	0.00549598	0.00496752	0.00437442	0.0026967
C. singaporensis	K02285	0.0104635	0.00412199	0.00285368	0.0012683	0.0079269	0.00634152	0.00581306	0.0051789	0.00407702	0.00347821
C. singaporensis	K02286	0.0091952	0.00253661	0.00221953	0.00190245	0.00570736	0.00507321	0.00465045	0.00422768	0.00393906	0.00203851
C. singaporensis	K02288	0.0104635	0.00317076	0.00380491	0.00221953	0.00634152	0.00729274	0.00581306	0.0052846	0.00403987	0.0026967
C. singaporensis	K02289	0.0104635	0.00412199	0.00221953	0.0012683	0.00697567	0.00348783	0.00560167	0.0039106	0.00431658	0.00287707
C. singaporensis	K02290	0.0221953	0.00602444	0.00412199	0.00539029	0.0120489	0.012683	0.0107806	0.0100407	0.00993111	0.00403987
C. singaporensis	K02291	0.0272685	0.0196587	0.016805	0.0190245	0.0155367	0.0180733	0.0212441	0.0175449	0.00540891	0.00180297
C. singaporensis	K02292	0	0.000317076	0.000317076	0	0	0.000317076	0.000211384	0.000105692	0.000183064	0.000183064
C. singaporensis	K02293	0.0110977	0.00285368	0.00190245	0.00221953	0.00697567	0.00697567	0.0052846	0.00539029	0.00505667	0.00274596
C. singaporensis	K02294	0.0104635	0.00348783	0.00253661	0.0012683	0.00665859	0.00570736	0.00549598	0.00454475	0.00432821	0.00287707
C. singaporensis	K02298	0.00158538	0.0012683	0	0	0.000317076	0.000317076	0.000951227	0.000211384	0.000838904	0.000183064
C. singaporensis	K02299	0.00856105	0.0370979	0.0275856	0.0263173	0.0364637	0.0497809	0.0244148	0.0375206	0.0145302	0.0117675
C. singaporensis	K02301	0.0802202	0.109391	0.100196	0.0849763	0.136026	0.137928	0.0966024	0.119643	0.0149138	0.0300375
C. singaporensis	K02302	0.0196587	0.0079269	0.0110977	0.0231465	0.00412199	0.00348783	0.0128944	0.0102521	0.00606878	0.0111714
C. singaporensis	K02303	0.020927	0.0221953	0.0190245	0.0288539	0.0897325	0.0548541	0.0207156	0.0578135	0.00159591	0.030547
C. singaporensis	K02304	0.0120489	0.0177562	0.0183904	0.0091952	0.0415369	0.0424882	0.0160652	0.0310734	0.00349263	0.0189531
C. singaporensis	K02305	0	0.000317076	0	0	0.0012683	0.000317076	0.000105692	0.00052846	0.000183064	0.000660046
C. singaporensis	K02313	0.0875129	0.0713421	0.0707079	0.0818056	0.0535858	0.0488297	0.076521	0.061407	0.0095246	0.017825
C. singaporensis	K02314	0.0802202	0.0884641	0.075464	0.0862446	0.0808543	0.0738787	0.0813828	0.0803259	0.00657757	0.00619989
C. singaporensis	K02315	0.0161709	0.033293	0.0310734	0.0260002	0.012366	0.0320247	0.0268458	0.0234636	0.00931109	0.0100718
C. singaporensis	K02316	0.0741957	0.0897325	0.101781	0.079269	0.0624639	0.066903	0.0885698	0.0695453	0.0138295	0.00870853
C. singaporensis	K02318	0.00412199	0.00221953	0.00507321	0.000317076	0.0012683	0.000317076	0.00380491	0.000634152	0.00145302	0.000549191
C. singaporensis	K02319	0.00634152	0.0288539	0.0196587	0.00982935	0.041854	0.0386832	0.0182847	0.0301222	0.0113189	0.0176455
C. singaporensis	K02322	0.00475614	0.0272685	0.0215612	0.0161709	0.0539029	0.0507321	0.0178619	0.0402686	0.0117032	0.0209294
C. singaporensis	K02323	0.00253661	0.0187075	0.0237807	0.00982935	0.0596103	0.0466101	0.0150083	0.0386832	0.0110946	0.0258198
C. singaporensis	K02324	0.00317076	0.000317076	0	0	0	0	0.00116261	0	0.00174632	0
C. singaporensis	K02334	0.0618298	0.079586	0.071025	0.0561224	0.0799031	0.0805373	0.0708136	0.0721876	0.00888001	0.0139165
C. singaporensis	K02335	0.135708	0.194367	0.198807	0.175977	0.180416	0.185489	0.176294	0.180628	0.0352183	0.00475966
C. singaporensis	K02336	0.00539029	0.00887812	0.00602444	0.000634152	0.000634152	0.00158538	0.00676428	0.000951227	0.00185789	0.000549191
C. singaporensis	K02337	0.122391	0.181367	0.198172	0.186758	0.146489	0.168684	0.16731	0.16731	0.0397982	0.0201694
C. singaporensis	K02338	0.0805373	0.0843422	0.0662688	0.0596103	0.0583419	0.0548541	0.0770494	0.0576021	0.00952811	0.00246287
C. singaporensis	K02339	0.00285368	0.00253661	0.00887812	0.0244148	0.0101464	0.00507321	0.00475614	0.0132115	0.00357326	0.0100285
C. singaporensis	K02340	0.0396345	0.0361466	0.0367808	0.0450248	0.0260002	0.03361	0.0375206	0.0348783	0.00185789	0.00957548
C. singaporensis	K02341	0.0561224	0.050098	0.0577078	0.0450248	0.0260002	0.0358296	0.0546427	0.0356182	0.0040149	0.00951404
C. singaporensis	K02342	0.0846592	0.0776836	0.114781	0.123977	0.079269	0.0783177	0.0923747	0.0938544	0.0197157	0.0260909
C. singaporensis	K02343	0.0716591	0.0799031	0.0881471	0.104635	0.0684884	0.0783177	0.0799031	0.0838137	0.00824397	0.0186895
C. singaporensis	K02346	0.0228295	0.016805	0.0196587	0.0145855	0.0206099	0.0177562	0.0197644	0.0176506	0.00301361	0.00301361
C. singaporensis	K02347	0.0215612	0.0212441	0.0152196	0.0012683	0.00697567	0.00729274	0.0193416	0.0051789	0.00357326	0.00339039
C. singaporensis	K02350	0	0	0.000634152	0	0.000634152	0	0.000211384	0.000211384	0.000366128	0.000366128
C. singaporensis	K02351	0.00665859	0.0149026	0.0282197	0.0212441	0.0133172	0.0155367	0.0165936	0.0166993	0.0108796	0.00408934
C. singaporensis	K02355	0.196904	0.199124	0.159172	0.191514	0.155684	0.116367	0.185067	0.154522	0.0224528	0.037587
C. singaporensis	K02356	0.0624639	0.037732	0.0485126	0.0659518	0.05422	0.0561224	0.0495695	0.0587647	0.0123998	0.00629644
C. singaporensis	K02357	0.054537	0.0608786	0.0504151	0.0551712	0.0396345	0.0431223	0.0552769	0.045976	0.00527084	0.00815199
C. singaporensis	K02358	0.12905	0.140465	0.125245	0.166148	0.107172	0.101147	0.131586	0.124822	0.00792055	0.0359155
C. singaporensis	K02361	0	0	0	0	0.000317076	0.000634152	0	0.000317076	0	0.000317076
C. singaporensis	K02362	0	0	0.000951227	0.000634152	0	0	0.000317076	0.000211384	0.000549191	0.000366128
C. singaporensis	K02363	0.000634152	0.0012683	0.000634152	0	0	0.000634152	0.000845535	0.000211384	0.000366128	0.000366128
C. singaporensis	K02364	0	0	0.00190245	0	0.000634152	0	0.000634152	0.000211384	0.00109838	0.000366128
C. singaporensis	K02371	0.012683	0.00697567	0.00697567	0.00285368	0.000634152	0.000634152	0.00887812	0.001374	0.00329515	0.00128145
C. singaporensis	K02372	0.0380491	0.0244148	0.0215612	0.037732	0.0301222	0.0234636	0.0280084	0.0304393	0.00881182	0.00713949
C. singaporensis	K02377	0.00824397	0.0440735	0.0504151	0.0618298	0.0494638	0.0592932	0.0342442	0.0568623	0.022739	0.00653156
C. singaporensis	K02379	0.0402686	0.0253661	0.0279027	0.0310734	0.0152196	0.0190245	0.0311791	0.0217725	0.00797326	0.00827643
C. singaporensis	K02381	0.00475614	0.00570736	0.00285368	0	0.000317076	0.000634152	0.00443906	0.000317076	0.00145302	0.000317076
C. singaporensis	K02383	0.000634152	0	0	0.000317076	0.00285368	0.000317076	0.000211384	0.00116261	0.000366128	0.00146451
C. singaporensis	K02385	0	0	0	0.000317076	0.000317076	0.00158538	0	0.000739844	0	0.000732255
C. singaporensis	K02387	0.00285368	0	0	0.00158538	0.00253661	0	0.000951227	0.001374	0.00164757	0.00128145
C. singaporensis	K02388	0.00380491	0	0	0.00190245	0.00253661	0.000634152	0.0012683	0.00169107	0.00219677	0.000968683
C. singaporensis	K02389	0.00190245	0	0.000634152	0.00158538	0.0012683	0.000634152	0.000845535	0.00116261	0.000968683	0.000484341
C. singaporensis	K02390	0.00634152	0	0	0.000951227	0.00443906	0.00285368	0.00211384	0.00274799	0.00366128	0.00174632
C. singaporensis	K02392	0.00317076	0.000634152	0	0.00317076	0.00317076	0.00285368	0.0012683	0.00306507	0.00167781	0.000183064
C. singaporensis	K02394	0.00190245	0	0	0.000317076	0	0	0.000634152	0.000105692	0.00109838	0.000183064
C. singaporensis	K02396	0.0012683	0.000634152	0	0.000951227	0.00221953	0.00317076	0.000634152	0.00211384	0.000634152	0.00111353
C. singaporensis	K02397	0.00570736	0	0	0.000317076	0.0012683	0.00317076	0.00190245	0.00158538	0.00329515	0.00145302
C. singaporensis	K02400	0.00475614	0	0	0.0012683	0.00443906	0.00412199	0.00158538	0.00327645	0.00274596	0.00174632
C. singaporensis	K02401	0.00380491	0	0.000951227	0.000317076	0.00253661	0.00221953	0.00158538	0.00169107	0.00198014	0.00120043
C. singaporensis	K02404	0	0	0	0.000951227	0.00221953	0.00253661	0	0.00190245	0	0.000838904
C. singaporensis	K02405	0.00285368	0.00221953	0.00158538	0.00475614	0.00507321	0.00570736	0.00221953	0.0051789	0.000634152	0.000484341
C. singaporensis	K02406	0.00380491	0.000951227	0.000317076	0.00190245	0.00317076	0.00475614	0.00169107	0.00327645	0.00185789	0.00142977
C. singaporensis	K02407	0.000951227	0	0	0.000634152	0.00158538	0.00285368	0.000317076	0.00169107	0.000549191	0.00111353
C. singaporensis	K02409	0.00539029	0	0.000634152	0.000951227	0.00221953	0.00285368	0.00200815	0.00200815	0.00294613	0.000968683
C. singaporensis	K02410	0.00443906	0	0.0012683	0.00221953	0.00285368	0.00221953	0.00190245	0.00243091	0.00228647	0.000366128
C. singaporensis	K02411	0.00285368	0	0	0	0.000951227	0.0012683	0.000951227	0.000739844	0.00164757	0.000660046
C. singaporensis	K02412	0.00380491	0	0.000634152	0.000634152	0.00348783	0.00380491	0.00147969	0.0026423	0.00203851	0.00174632
C. singaporensis	K02415	0.000951227	0	0	0.000317076	0	0.000634152	0.000317076	0.000317076	0.000549191	0.000317076
C. singaporensis	K02416	0.0012683	0	0.000317076	0.00221953	0.000951227	0.00285368	0.00052846	0.00200815	0.000660046	0.000968683
C. singaporensis	K02417	0.0012683	0	0	0.00221953	0.00221953	0.00190245	0.000422768	0.00211384	0.000732255	0.000183064
C. singaporensis	K02418	0.0012683	0	0	0	0.000317076	0	0.000422768	0.000105692	0.000732255	0.000183064
C. singaporensis	K02419	0.0012683	0.000317076	0.000634152	0.00158538	0.00285368	0.000951227	0.000739844	0.00179676	0.000484341	0.000968683
C. singaporensis	K02420	0.000634152	0.000317076	0	0.000317076	0.00190245	0.00190245	0.000317076	0.001374	0.000317076	0.000915319
C. singaporensis	K02421	0.00221953	0	0	0	0.00253661	0.00317076	0.000739844	0.00190245	0.00128145	0.00167781
C. singaporensis	K02422	0.00221953	0	0	0	0.00190245	0.00158538	0.000739844	0.00116261	0.00128145	0.00101926
C. singaporensis	K02424	0	0.000317076	0.000317076	0	0	0	0.000211384	0	0.000183064	0
C. singaporensis	K02426	0.033293	0.0161709	0.0139513	0.0317076	0.016805	0.0120489	0.0211384	0.0201872	0.0105845	0.0102565
C. singaporensis	K02427	0.0193416	0.0225124	0.029488	0.0510492	0.0561224	0.0567566	0.0237807	0.0546427	0.00519075	0.0031282
C. singaporensis	K02428	0.0707079	0.0903666	0.096074	0.0703908	0.109708	0.0887812	0.0857162	0.0896268	0.0133071	0.0196723
C. singaporensis	K02429	0.000634152	0.000951227	0	0.000951227	0	0.000951227	0.00052846	0.000634152	0.000484341	0.000549191
C. singaporensis	K02431	0.00665859	0.00507321	0.00507321	0.00507321	0.0012683	0.00412199	0.00560167	0.00348783	0.000915319	0.00198014
C. singaporensis	K02433	0.182319	0.197538	0.214026	0.163294	0.146489	0.151879	0.197961	0.153887	0.015858	0.0085806
C. singaporensis	K02434	0.0859275	0.137294	0.126513	0.114147	0.133806	0.149977	0.116578	0.132643	0.027086	0.0179431
C. singaporensis	K02435	0.0440735	0.0386832	0.0355125	0.045976	0.0713421	0.0618298	0.0394231	0.0597159	0.00432821	0.0128145
C. singaporensis	K02437	0.0567566	0.0592932	0.0564395	0.0494638	0.0583419	0.0599273	0.0574964	0.055911	0.0015641	0.00563943
C. singaporensis	K02438	0.00665859	0.00253661	0.00412199	0.000951227	0.000634152	0.00158538	0.00443906	0.00105692	0.00207921	0.000484341
C. singaporensis	K02440	0.00729274	0.00570736	0.00475614	0	0.000317076	0.00158538	0.00591875	0.000634152	0.00128145	0.000838904
C. singaporensis	K02441	0.00158538	0.00158538	0.00253661	0.00380491	0.0012683	0.000634152	0.00190245	0.00190245	0.000549191	0.00167781
C. singaporensis	K02444	0.0012683	0.000634152	0.0012683	0.00317076	0.00190245	0.00221953	0.00105692	0.00243091	0.000366128	0.000660046
C. singaporensis	K02445	0.00285368	0.00158538	0.00221953	0	0	0.000634152	0.00221953	0.000211384	0.000634152	0.000366128
C. singaporensis	K02446	0.00380491	0.00412199	0.00443906	0.00348783	0.00443906	0.00380491	0.00412199	0.0039106	0.000317076	0.000484341
C. singaporensis	K02448	0.0091952	0.0183904	0.00951227	0.0079269	0.00221953	0.0117318	0.012366	0.00729274	0.00521973	0.00478774
C. singaporensis	K02450	0.00507321	0.00317076	0.00412199	0.0012683	0.000634152	0.00221953	0.00412199	0.001374	0.000951227	0.000797957
C. singaporensis	K02452	0.00221953	0.0012683	0.00253661	0.0133172	0.0012683	0.00317076	0.00200815	0.00591875	0.000660046	0.00647746
C. singaporensis	K02453	0.0221953	0.0212441	0.0307564	0.0640493	0.029171	0.0237807	0.0247319	0.0390003	0.00523895	0.0218598
C. singaporensis	K02454	0.0183904	0.0234636	0.0266344	0.0776836	0.0504151	0.0469272	0.0228295	0.0583419	0.00415841	0.0168409
C. singaporensis	K02455	0.0183904	0.0120489	0.0180733	0.0329759	0.0133172	0.0155367	0.0161709	0.0206099	0.00357326	0.0107666
C. singaporensis	K02456	0.0193416	0.0133172	0.0215612	0.0345613	0.0183904	0.00887812	0.0180733	0.0206099	0.00426582	0.0129846
C. singaporensis	K02457	0.00285368	0	0.00348783	0.000951227	0.00158538	0.00285368	0.00211384	0.00179676	0.00185789	0.000968683
C. singaporensis	K02458	0.0104635	0.00158538	0.00539029	0.0117318	0.00348783	0.0012683	0.00581306	0.00549598	0.00445413	0.00551323
C. singaporensis	K02459	0.00190245	0.00158538	0.00570736	0.0117318	0.00190245	0.00190245	0.00306507	0.0051789	0.00229378	0.00567498
C. singaporensis	K02460	0.00380491	0.00475614	0.00317076	0.0158538	0.00380491	0.00507321	0.0039106	0.00824397	0.000797957	0.00662074
C. singaporensis	K02461	0.00190245	0.000634152	0.00253661	0.0110977	0.000634152	0.000951227	0.00169107	0.00422768	0.000968683	0.00595169
C. singaporensis	K02462	0.0012683	0.000951227	0.000317076	0.0104635	0	0.000317076	0.000845535	0.00359353	0.000484341	0.00595169
C. singaporensis	K02464	0.00158538	0	0.000951227	0.00221953	0	0	0.000845535	0.000739844	0.000797957	0.00128145
C. singaporensis	K02469	0.150294	0.186123	0.15505	0.158221	0.131586	0.127147	0.163822	0.138985	0.0194591	0.016806
C. singaporensis	K02470	0.156318	0.135074	0.123025	0.156635	0.109708	0.101147	0.138139	0.122497	0.0168568	0.0298731
C. singaporensis	K02471	0.0145855	0.00887812	0.00729274	0.00221953	0.00602444	0.00887812	0.0102521	0.00570736	0.00383561	0.0033406
C. singaporensis	K02472	0.000317076	0.000634152	0	0.00253661	0.000634152	0.000634152	0.000317076	0.0012683	0.000317076	0.00109838
C. singaporensis	K02474	0.00665859	0.00158538	0.00190245	0.0149026	0.00190245	0.00221953	0.00338214	0.00634152	0.00284191	0.00741578
C. singaporensis	K02477	0.00729274	0.00190245	0.00348783	0.00380491	0.00253661	0.00253661	0.00422768	0.00295937	0.00277026	0.000732255
C. singaporensis	K02478	0.000951227	0.00158538	0.000951227	0	0	0.000317076	0.00116261	0.000105692	0.000366128	0.000183064
C. singaporensis	K02479	0	0.00317076	0	0	0	0.000317076	0.00105692	0.000105692	0.00183064	0.000183064
C. singaporensis	K02480	0	0.00190245	0.000634152	0	0	0	0.000845535	0	0.000968683	0
C. singaporensis	K02481	0.0120489	0.0225124	0.0149026	0.00443906	0.00729274	0.00602444	0.0164879	0.00591875	0.00540891	0.00142977
C. singaporensis	K02482	0.00697567	0.00443906	0.000634152	0	0	0.00253661	0.00401629	0.000845535	0.00319183	0.00146451
C. singaporensis	K02483	0.0136343	0.0231465	0.0193416	0.0298051	0.0180733	0.0120489	0.0187075	0.0199758	0.00478774	0.0090297
C. singaporensis	K02484	0.00380491	0.0012683	0.00760982	0.0091952	0.00697567	0.000634152	0.00422768	0.00560167	0.00319183	0.00444283
C. singaporensis	K02485	0.00285368	0.000951227	0.0012683	0	0	0	0.00169107	0	0.00101926	0
C. singaporensis	K02488	0.000634152	0	0	0	0.000951227	0	0.000211384	0.000317076	0.000366128	0.000549191
C. singaporensis	K02491	0	0	0.00190245	0	0.000317076	0	0.000634152	0.000105692	0.00109838	0.000183064
C. singaporensis	K02492	0.0513663	0.0592932	0.058659	0.0345613	0.107489	0.13983	0.0564395	0.0939601	0.00440496	0.0539228
C. singaporensis	K02493	0.0466101	0.0732445	0.0935374	0.0748299	0.0951227	0.10083	0.0711307	0.0902609	0.0235349	0.0136649
C. singaporensis	K02494	0.00253661	0.00221953	0.00317076	0.00380491	0.00348783	0.00221953	0.0026423	0.00317076	0.000484341	0.000838904
C. singaporensis	K02495	0.0773665	0.0735616	0.0843422	0.0852934	0.0523175	0.0659518	0.0784234	0.0678542	0.00546745	0.0165701
C. singaporensis	K02496	0.00158538	0.000951227	0.0012683	0.000317076	0.0012683	0.000951227	0.0012683	0.000845535	0.000317076	0.000484341
C. singaporensis	K02498	0.025049	0.00507321	0.0142684	0.0301222	0.00760982	0.00856105	0.0147969	0.015431	0.00999837	0.0127318
C. singaporensis	K02499	0.0288539	0.0475614	0.0428052	0.0152196	0.033293	0.00729274	0.0397402	0.0186018	0.00972308	0.013326
C. singaporensis	K02500	0.0567566	0.0615127	0.0906837	0.079269	0.0773665	0.0818056	0.069651	0.0794803	0.0183694	0.00222707
C. singaporensis	K02501	0.0665859	0.0789519	0.0887812	0.0535858	0.108123	0.0865617	0.0781063	0.0827568	0.0111218	0.0274669
C. singaporensis	K02502	0.0367808	0.012683	0.0155367	0.0320247	0.0193416	0.0199758	0.0216668	0.0237807	0.0131666	0.00714653
C. singaporensis	K02503	0.0510492	0.0846592	0.0856105	0.0567566	0.103367	0.101464	0.073773	0.0871958	0.0196851	0.0263783
C. singaporensis	K02509	0.0107806	0.00475614	0.00824397	0.00634152	0.00221953	0.00824397	0.0079269	0.00560167	0.00302471	0.00307961
C. singaporensis	K02510	0.0951227	0.125562	0.107172	0.0453418	0.041854	0.0390003	0.109285	0.0420654	0.0153293	0.00317604
C. singaporensis	K02517	0.0345613	0.0215612	0.0361466	0.0424882	0.0177562	0.0231465	0.0307564	0.027797	0.00800263	0.0130053
C. singaporensis	K02518	0.0504151	0.0659518	0.0447077	0.0516834	0.0513663	0.0269514	0.0536915	0.0433337	0.0109945	0.0141883
C. singaporensis	K02519	0.116367	0.109708	0.112245	0.13444	0.0944886	0.113513	0.112773	0.114147	0.0033606	0.0199833
C. singaporensis	K02520	0.05422	0.0462931	0.0472443	0.0630981	0.0485126	0.0386832	0.0492524	0.050098	0.00432821	0.0122844
C. singaporensis	K02523	0.0507321	0.0453418	0.0548541	0.0532687	0.0678542	0.058659	0.0503094	0.0599273	0.00477021	0.00737499
C. singaporensis	K02527	0.0329759	0.0288539	0.0288539	0.0580249	0.0145855	0.0221953	0.0302279	0.0316019	0.00237983	0.0231972
C. singaporensis	K02528	0.0650005	0.0846592	0.0767323	0.0681713	0.0887812	0.0998789	0.075464	0.0856105	0.00989053	0.0160898
C. singaporensis	K02529	0.045976	0.020927	0.0266344	0.0237807	0.0177562	0.0114147	0.0311791	0.0176506	0.0131284	0.00618366
C. singaporensis	K02533	0.0320247	0.0130001	0.0174392	0.03361	0.012683	0.0225124	0.0208213	0.0229351	0.00995302	0.0104699
C. singaporensis	K02535	0.0510492	0.0206099	0.0171221	0.0370979	0.0196587	0.0215612	0.0295937	0.0261059	0.0186626	0.00956673
C. singaporensis	K02536	0.0491467	0.0196587	0.0304393	0.0491467	0.0279027	0.0231465	0.0330816	0.0333987	0.0149205	0.013844
C. singaporensis	K02548	0.0218782	0.0266344	0.0256831	0.0104635	0.045976	0.0456589	0.0247319	0.0340328	0.00251671	0.0204122
C. singaporensis	K02549	0.0174392	0.0130001	0.00824397	0	0.00982935	0.00760982	0.0128944	0.00581306	0.00459851	0.00515512
C. singaporensis	K02551	0.0180733	0.0136343	0.0120489	0.00285368	0.00951227	0.00887812	0.0145855	0.00708136	0.00312283	0.00367498
C. singaporensis	K02552	0.012683	0.00729274	0.0079269	0.00443906	0.00824397	0.00824397	0.00930089	0.00697567	0.00294613	0.00219677
C. singaporensis	K02553	0.00221953	0.00158538	0.00158538	0.00634152	0.00507321	0.0101464	0.00179676	0.00718705	0.000366128	0.00264018
C. singaporensis	K02554	0.0145855	0.00729274	0.0155367	0.00729274	0.0104635	0.0091952	0.0124716	0.00898381	0.00451021	0.00159591
C. singaporensis	K02556	0.00317076	0	0	0.000634152	0.00412199	0.00158538	0.00105692	0.00211384	0.00183064	0.00180297
C. singaporensis	K02557	0.0260002	0.0114147	0.0190245	0.0409028	0.00951227	0.0145855	0.0188132	0.0216668	0.00729504	0.0168508
C. singaporensis	K02558	0.0234636	0.0196587	0.0152196	0.0307564	0.0152196	0.0212441	0.0194473	0.0224067	0.00412605	0.00783333
C. singaporensis	K02563	0.0520004	0.0364637	0.0428052	0.0532687	0.0240978	0.03361	0.0437565	0.0369922	0.00781191	0.0148767
C. singaporensis	K02564	0.0266344	0.0228295	0.0177562	0.000951227	0.0091952	0.00475614	0.0224067	0.00496752	0.00445413	0.00412605
C. singaporensis	K02566	0.000951227	0.000317076	0	0	0	0.000634152	0.000422768	0.000211384	0.000484341	0.000366128
C. singaporensis	K02567	0.000634152	0.00221953	0.00348783	0.0275856	0.0110977	0.0114147	0.00211384	0.0166993	0.00142977	0.00942912
C. singaporensis	K02568	0	0.000634152	0.0012683	0.00729274	0.00507321	0.00507321	0.000634152	0.00581306	0.000634152	0.00128145
C. singaporensis	K02569	0.00158538	0.000951227	0.00221953	0.0130001	0.00951227	0.00856105	0.00158538	0.0103578	0.000634152	0.0023372
C. singaporensis	K02570	0	0.000951227	0	0.00285368	0	0	0.000317076	0.000951227	0.000549191	0.00164757
C. singaporensis	K02572	0	0.000634152	0	0.00412199	0.00602444	0.00507321	0.000211384	0.00507321	0.000366128	0.000951227
C. singaporensis	K02573	0.00634152	0.00602444	0.00380491	0	0.000317076	0.000634152	0.00539029	0.000317076	0.0013821	0.000317076
C. singaporensis	K02575	0.0183904	0.0079269	0.0145855	0.00221953	0.00824397	0.00634152	0.0136343	0.00560167	0.00529621	0.00307961
C. singaporensis	K02584	0.00887812	0.00665859	0.00443906	0.00317076	0.00697567	0.00507321	0.00665859	0.00507321	0.00221953	0.00190245
C. singaporensis	K02598	0.00285368	0.0012683	0	0	0	0	0.001374	0	0.00142977	0
C. singaporensis	K02599	0.0256831	0.000951227	0.00158538	0	0	0	0.00940658	0	0.0140995	0
C. singaporensis	K02600	0.0757811	0.114464	0.0967081	0.100196	0.10305	0.126196	0.0956512	0.109814	0.0193633	0.014259
C. singaporensis	K02601	0.0621469	0.0875129	0.0681713	0.0811714	0.0954398	0.105269	0.0726104	0.0939601	0.0132529	0.0121168
C. singaporensis	K02609	0.0174392	0.00982935	0.012366	0.0152196	0.0110977	0.0142684	0.0132115	0.0135286	0.00387473	0.00215829
C. singaporensis	K02610	0.0079269	0.00602444	0.00412199	0.0133172	0.00570736	0.00443906	0.00602444	0.0078212	0.00190245	0.00480172
C. singaporensis	K02611	0.00982935	0.00697567	0.00887812	0.0139513	0.00697567	0.0101464	0.00856105	0.0103578	0.00145302	0.00349263
C. singaporensis	K02612	0.00760982	0.00412199	0.00443906	0.0130001	0.00570736	0.00665859	0.00539029	0.00845535	0.0019287	0.0039645
C. singaporensis	K02613	0.0152196	0.00887812	0.0107806	0.0155367	0.0164879	0.016805	0.0116261	0.0162766	0.00325421	0.000660046
C. singaporensis	K02614	0.012366	0.00824397	0.00760982	0.0149026	0.00982935	0.0155367	0.00940658	0.0134229	0.00258243	0.0031282
C. singaporensis	K02615	0	0.00285368	0.00221953	0.000951227	0	0	0.00169107	0.000317076	0.00149844	0.000549191
C. singaporensis	K02616	0.00824397	0.00285368	0.00443906	0.00570736	0.00760982	0.00729274	0.0051789	0.00686998	0.00277026	0.00101926
C. singaporensis	K02617	0.00539029	0.0130001	0.0183904	0.0269514	0.0237807	0.0177562	0.0122603	0.0228295	0.00653156	0.00467082
C. singaporensis	K02618	0.0161709	0.00602444	0.00507321	0.00221953	0.00412199	0.00443906	0.00908951	0.00359353	0.00615105	0.00120043
C. singaporensis	K02619	0.00507321	0.00253661	0.00412199	0.000634152	0.00158538	0.000951227	0.0039106	0.00105692	0.00128145	0.000484341
C. singaporensis	K02621	0.0374149	0.020927	0.0313905	0.0456589	0.0161709	0.0206099	0.0299108	0.0274799	0.00834297	0.0158992
C. singaporensis	K02622	0.05422	0.0218782	0.0409028	0.0589761	0.0171221	0.0183904	0.0390003	0.0314962	0.0162546	0.0238067
C. singaporensis	K02624	0.00348783	0.00285368	0.00475614	0	0.000951227	0.000951227	0.00369922	0.000634152	0.000968683	0.000549191
C. singaporensis	K02626	0.00697567	0.012683	0.0133172	0.00602444	0.0323417	0.03361	0.010992	0.0239921	0.00349263	0.0155733
C. singaporensis	K02634	0.0101464	0.00348783	0.00285368	0.00221953	0.00951227	0.00602444	0.00549598	0.00591875	0.00403987	0.00364752
C. singaporensis	K02635	0.0117318	0.00412199	0.00380491	0.00348783	0.0079269	0.00665859	0.0065529	0.00602444	0.00448786	0.00228647
C. singaporensis	K02636	0.0225124	0.0117318	0.0139513	0.000634152	0.00856105	0.00824397	0.0160652	0.00581306	0.00569267	0.00448786
C. singaporensis	K02637	0.0117318	0.00285368	0.00285368	0.0012683	0.00951227	0.00729274	0.00581306	0.00602444	0.00512579	0.00426582
C. singaporensis	K02638	0.0101464	0.00348783	0.00285368	0.0012683	0.00570736	0.00602444	0.00549598	0.00433337	0.00403987	0.00265916
C. singaporensis	K02639	0.0310734	0.00887812	0.0101464	0.0133172	0.0187075	0.0183904	0.0166993	0.016805	0.0124645	0.00302471
C. singaporensis	K02640	0.0107806	0.00285368	0.00190245	0.0012683	0.00729274	0.0079269	0.0051789	0.00549598	0.00487445	0.00367498
C. singaporensis	K02641	0.0107806	0.00412199	0.00317076	0.000634152	0.00634152	0.00634152	0.00602444	0.00443906	0.0041463	0.00329515
C. singaporensis	K02643	0.00982935	0.00348783	0.00221953	0.0012683	0.00602444	0.00570736	0.0051789	0.00433337	0.00407702	0.00265916
C. singaporensis	K02647	0.000951227	0.000951227	0	0	0	0	0.000634152	0	0.000549191	0
C. singaporensis	K02650	0.00634152	0.00317076	0.00253661	0.00475614	0.00539029	0.00475614	0.00401629	0.00496752	0.00203851	0.000366128
C. singaporensis	K02652	0.041854	0.0228295	0.0304393	0.0618298	0.0516834	0.0630981	0.0317076	0.0588704	0.00957548	0.00625639
C. singaporensis	K02653	0.0313905	0.0225124	0.0231465	0.0339271	0.0256831	0.0339271	0.0256831	0.0311791	0.00495288	0.00475966
C. singaporensis	K02654	0.0456589	0.020927	0.0199758	0.0307564	0.0272685	0.0212441	0.0288539	0.026423	0.0145613	0.00481218
C. singaporensis	K02655	0.000951227	0.00285368	0.00539029	0.00348783	0.00285368	0.00190245	0.00306507	0.00274799	0.00222707	0.000797957
C. singaporensis	K02656	0.00412199	0.00317076	0.00602444	0.00412199	0.00158538	0.00285368	0.00443906	0.00285368	0.00145302	0.0012683
C. singaporensis	K02658	0	0	0	0	0.000317076	0.000951227	0	0.000422768	0	0.000484341
C. singaporensis	K02659	0.00158538	0	0.000317076	0	0	0	0.000634152	0	0.000838904	0
C. singaporensis	K02660	0.00158538	0.000317076	0.000951227	0	0	0.000634152	0.000951227	0.000211384	0.000634152	0.000366128
C. singaporensis	K02662	0.00982935	0.00697567	0.00570736	0.00729274	0.00285368	0.00602444	0.00750413	0.00539029	0.00211119	0.00228647
C. singaporensis	K02663	0.00190245	0.00285368	0.00348783	0.00380491	0.000951227	0.00348783	0.00274799	0.00274799	0.000797957	0.0015641
C. singaporensis	K02664	0.00317076	0.00380491	0.00475614	0.00221953	0.00221953	0.000951227	0.0039106	0.00179676	0.000797957	0.000732255
C. singaporensis	K02665	0.000951227	0.000951227	0.0012683	0	0	0.00221953	0.00105692	0.000739844	0.000183064	0.00128145
C. singaporensis	K02666	0.0218782	0.0091952	0.00982935	0.012683	0.0130001	0.0149026	0.0136343	0.0135286	0.00714653	0.00120043
C. singaporensis	K02667	0.00475614	0.00253661	0.00507321	0.00348783	0.00158538	0.00412199	0.00412199	0.00306507	0.0013821	0.00132009
C. singaporensis	K02668	0	0	0.000317076	0.000634152	0	0	0.000105692	0.000211384	0.000183064	0.000366128
C. singaporensis	K02669	0.0101464	0.00602444	0.00697567	0.0412199	0.0221953	0.016805	0.00771551	0.0267401	0.00215829	0.0128262
C. singaporensis	K02670	0	0	0	0	0.000634152	0	0	0.000211384	0	0.000366128
C. singaporensis	K02671	0.00190245	0.000317076	0.00253661	0.000951227	0.00158538	0	0.00158538	0.000845535	0.00114323	0.000797957
C. singaporensis	K02672	0.00253661	0.00253661	0.00253661	0	0.000634152	0.000317076	0.00253661	0.000317076	0	0.000317076
C. singaporensis	K02674	0	0.000951227	0.00190245	0.0012683	0.000951227	0.000317076	0.000951227	0.000845535	0.000951227	0.000484341
C. singaporensis	K02676	0	0.00158538	0.000951227	0.00158538	0.000951227	0.00190245	0.000845535	0.00147969	0.000797957	0.000484341
C. singaporensis	K02683	0.000317076	0.0149026	0.012683	0.0104635	0.0951227	0.0469272	0.00930089	0.0508378	0.00785896	0.0424649
C. singaporensis	K02687	0.0171221	0.0142684	0.0158538	0.00475614	0.00475614	0.00475614	0.0157481	0.00475614	0.00142977	0
C. singaporensis	K02689	0.0117318	0.00317076	0.00317076	0.00348783	0.0091952	0.00634152	0.00602444	0.00634152	0.00494272	0.00285368
C. singaporensis	K02690	0.0117318	0.00317076	0.00253661	0.00190245	0.0091952	0.00729274	0.00581306	0.00613013	0.00513558	0.00378283
C. singaporensis	K02691	0.0110977	0.00380491	0.00221953	0.0012683	0.00887812	0.00760982	0.00570736	0.00591875	0.00473495	0.00407702
C. singaporensis	K02692	0.012366	0.00380491	0.00285368	0.000951227	0.00634152	0.00602444	0.00634152	0.00443906	0.00523895	0.00302471
C. singaporensis	K02693	0.0117318	0.00443906	0.00253661	0.00158538	0.00824397	0.00729274	0.00623582	0.00570736	0.00485378	0.00360129
C. singaporensis	K02694	0.0101464	0.00285368	0.00221953	0.000634152	0.00602444	0.00697567	0.00507321	0.00454475	0.00440496	0.00341991
C. singaporensis	K02696	0.0104635	0.00285368	0.00253661	0.0012683	0.00665859	0.00602444	0.0052846	0.00465045	0.00448786	0.00294613
C. singaporensis	K02697	0.0101464	0.00348783	0	0.00190245	0.00634152	0	0.00454475	0.00274799	0.00515512	0.00325421
C. singaporensis	K02698	0.0101464	0.00317076	0.00348783	0.000634152	0.00697567	0.00507321	0.00560167	0.00422768	0.00393906	0.00325421
C. singaporensis	K02699	0.0104635	0.00317076	0.00221953	0.000951227	0.00602444	0.00570736	0.0052846	0.00422768	0.00451021	0.00284191
C. singaporensis	K02703	0.0688054	0.0177562	0.0193416	0.00634152	0.0317076	0.0339271	0.0353011	0.0239921	0.0290264	0.0153261
C. singaporensis	K02704	0.0110977	0.00380491	0.00221953	0.00285368	0.00697567	0.00951227	0.00570736	0.00644721	0.00473495	0.0033606
C. singaporensis	K02705	0.0110977	0.00317076	0.00253661	0.00158538	0.00602444	0.00665859	0.00560167	0.00475614	0.00477021	0.0027642
C. singaporensis	K02706	0.0206099	0.0142684	0.012366	0.00317076	0.0504151	0.041854	0.0157481	0.0318133	0.00431658	0.0251718
C. singaporensis	K02707	0.0110977	0.00285368	0.00253661	0	0.0107806	0.00602444	0.00549598	0.00560167	0.00485378	0.00540271
C. singaporensis	K02708	0.0110977	0.00285368	0.00190245	0	0.00887812	0.00570736	0.0052846	0.00486183	0.00505667	0.00449905
C. singaporensis	K02709	0.0107806	0.00285368	0.00285368	0.0012683	0.00570736	0.00570736	0.00549598	0.00422768	0.00457659	0.00256289
C. singaporensis	K02710	0.0107806	0.00412199	0.00221953	0.0012683	0.00507321	0.00539029	0.00570736	0.0039106	0.00449533	0.00229378
C. singaporensis	K02711	0.0110977	0.00317076	0.00253661	0.000951227	0.00760982	0.00602444	0.00560167	0.00486183	0.00477021	0.00347821
C. singaporensis	K02713	0.0110977	0.00317076	0.00158538	0	0.00697567	0.00507321	0.0052846	0.00401629	0.00509628	0.00360594
C. singaporensis	K02714	0	0.00412199	0	0.000951227	0	0	0.001374	0.000317076	0.00237983	0.000549191
C. singaporensis	K02716	0.0107806	0.00317076	0.00221953	0.0012683	0.00665859	0.00634152	0.00539029	0.00475614	0.00469229	0.00302471
C. singaporensis	K02718	0.0110977	0.00380491	0.00253661	0.000951227	0.00634152	0.00856105	0.00581306	0.0052846	0.00462032	0.00391346
C. singaporensis	K02719	0.0107806	0.00348783	0.00285368	0.0012683	0.00634152	0.00697567	0.00570736	0.00486183	0.00440496	0.0031282
C. singaporensis	K02720	0.0104635	0.00348783	0.00285368	0.00285368	0.00760982	0.00665859	0.00560167	0.00570736	0.00422239	0.00251671
C. singaporensis	K02724	0.0110977	0.00317076	0.00285368	0.0012683	0.00760982	0.00634152	0.00570736	0.00507321	0.00467082	0.00335561
C. singaporensis	K02736	0.0012683	0.00221953	0	0	0	0.00380491	0.00116261	0.0012683	0.00111353	0.00219677
C. singaporensis	K02742	0	0.000634152	0.000634152	0	0	0.000951227	0.000422768	0.000317076	0.000366128	0.000549191
C. singaporensis	K02768	0	0.000634152	0	0	0.000317076	0	0.000211384	0.000105692	0.000366128	0.000183064
C. singaporensis	K02770	0	0.00317076	0.0012683	0	0	0	0.00147969	0	0.00159591	0
C. singaporensis	K02781	0.000951227	0	0	0.000634152	0.000317076	0.000951227	0.000317076	0.000634152	0.000549191	0.000317076
C. singaporensis	K02782	0.000951227	0	0	0	0.000951227	0	0.000317076	0.000317076	0.000549191	0.000549191
C. singaporensis	K02783	0.000951227	0	0	0.0012683	0.00285368	0.000951227	0.000317076	0.00169107	0.000549191	0.00101926
C. singaporensis	K02793	0.0114147	0.00634152	0.00760982	0.0145855	0.00190245	0.000951227	0.00845535	0.00581306	0.00264018	0.00761202
C. singaporensis	K02800	0.00824397	0.00190245	0.00158538	0.000317076	0.000951227	0.00285368	0.0039106	0.001374	0.00375616	0.00132009
C. singaporensis	K02806	0.0199758	0.0139513	0.0130001	0.0279027	0.0114147	0.0110977	0.0156424	0.016805	0.00378283	0.00961216
C. singaporensis	K02821	0.000317076	0	0.00158538	0.00158538	0.00158538	0.00158538	0.000634152	0.00158538	0.000838904	2.65574e-19
C. singaporensis	K02823	0.012366	0.0282197	0.0263173	0.0079269	0.0431223	0.0428052	0.022301	0.0312848	0.00865642	0.0202292
C. singaporensis	K02824	0.000951227	0	0	0.000951227	0.000634152	0.000951227	0.000317076	0.000845535	0.000549191	0.000183064
C. singaporensis	K02825	0.0342442	0.0390003	0.0339271	0.0171221	0.0237807	0.0282197	0.0357239	0.0230408	0.00284191	0.0055857
C. singaporensis	K02830	0	0.000634152	0.000634152	0	0	0	0.000422768	0	0.000366128	0
C. singaporensis	K02834	0.0447077	0.0320247	0.029488	0.0431223	0.0145855	0.025049	0.0354068	0.0275856	0.00815405	0.0144365
C. singaporensis	K02835	0.0681713	0.0694396	0.0507321	0.0764153	0.0453418	0.0599273	0.062781	0.0605615	0.0104539	0.0155464
C. singaporensis	K02836	0.0697567	0.0684884	0.0650005	0.0849763	0.0472443	0.0656347	0.0677485	0.0659518	0.00246287	0.018868
C. singaporensis	K02837	0.0247319	0.0107806	0.0133172	0.0221953	0.012683	0.0152196	0.0162766	0.0166993	0.00743158	0.00492574
C. singaporensis	K02838	0.0605615	0.0570736	0.0659518	0.0618298	0.0453418	0.0630981	0.0611956	0.0567566	0.0044729	0.00990576
C. singaporensis	K02841	0.00190245	0.00634152	0.00634152	0.00253661	0.00253661	0.00539029	0.00486183	0.00348783	0.00256289	0.00164757
C. singaporensis	K02843	0.0390003	0.0301222	0.0355125	0.00475614	0.0107806	0.0130001	0.0348783	0.00951227	0.0044729	0.00426582
C. singaporensis	K02844	0.00190245	0.00253661	0.00412199	0.00158538	0.000951227	0.00158538	0.00285368	0.001374	0.00114323	0.000366128
C. singaporensis	K02846	0.00760982	0.00190245	0.00697567	0.012683	0.00665859	0.00729274	0.00549598	0.00887812	0.0031282	0.00331037
C. singaporensis	K02848	0	0.000634152	0.000951227	0	0.000634152	0.000951227	0.00052846	0.00052846	0.000484341	0.000484341
C. singaporensis	K02849	0.0136343	0.00982935	0.00697567	0.00158538	0.00443906	0.00443906	0.0101464	0.00348783	0.0033406	0.00164757
C. singaporensis	K02851	0.00570736	0.0079269	0.00317076	0.0152196	0.00158538	0.00158538	0.00560167	0.00613013	0.00237983	0.00787174
C. singaporensis	K02858	0.0012683	0.0187075	0.0139513	0.0104635	0.0421711	0.0434394	0.011309	0.0320247	0.00901485	0.0186833
C. singaporensis	K02860	0.0450248	0.0421711	0.0358296	0.0421711	0.0288539	0.0313905	0.0410085	0.0341385	0.00470656	0.0070711
C. singaporensis	K02862	0.00285368	0.000951227	0.000317076	0.000317076	0.000951227	0.00190245	0.001374	0.00105692	0.00132009	0.000797957
C. singaporensis	K02863	0.050098	0.0732445	0.0830739	0.0862446	0.0970252	0.0998789	0.0688054	0.0943829	0.0169302	0.00719094
C. singaporensis	K02864	0.0520004	0.0592932	0.0494638	0.0707079	0.0805373	0.0805373	0.0535858	0.0772608	0.00510285	0.00567498
C. singaporensis	K02866	0.00190245	0.0152196	0.0187075	0.00856105	0.0450248	0.0415369	0.0119432	0.0317076	0.00886868	0.0201212
C. singaporensis	K02867	0.050098	0.0862446	0.0738787	0.0716591	0.0900495	0.0913178	0.0700738	0.0843422	0.0183713	0.0110021
C. singaporensis	K02869	0.00158538	0.016805	0.0177562	0.0114147	0.045976	0.0424882	0.0120489	0.033293	0.00907413	0.0190272
C. singaporensis	K02871	0.0494638	0.0570736	0.0561224	0.058659	0.071025	0.0773665	0.05422	0.0690168	0.0041463	0.00951404
C. singaporensis	K02873	0.00253661	0	0	0	0	0.000951227	0.000845535	0.000317076	0.00146451	0.000549191
C. singaporensis	K02874	0.0621469	0.0662688	0.0767323	0.0653176	0.0862446	0.0941715	0.0683827	0.0819112	0.007519	0.0149071
C. singaporensis	K02875	0.00221953	0	0.00443906	0	0	0	0.00221953	0	0.00221953	0
C. singaporensis	K02876	0.0570736	0.0738787	0.0764153	0.0818056	0.0865617	0.0954398	0.0691225	0.0879357	0.0105114	0.0069202
C. singaporensis	K02877	0.00158538	0.0145855	0.0149026	0.00697567	0.0447077	0.0374149	0.0103578	0.0296994	0.0075988	0.0200143
C. singaporensis	K02878	0.0608786	0.0488297	0.0630981	0.0516834	0.0456589	0.0510492	0.0576021	0.0494638	0.00767778	0.00331037
C. singaporensis	K02879	0.0558053	0.0656347	0.0526346	0.0688054	0.0364637	0.0596103	0.0580249	0.0549598	0.00677831	0.0166648
C. singaporensis	K02881	0.054537	0.0957569	0.0719762	0.0707079	0.0843422	0.0843422	0.07409	0.0797974	0.0206911	0.00787174
C. singaporensis	K02883	0.00158538	0.016805	0.0177562	0.00856105	0.0440735	0.0399516	0.0120489	0.030862	0.00907413	0.0194229
C. singaporensis	K02884	0.0564395	0.0367808	0.0348783	0.0577078	0.0361466	0.037732	0.0426995	0.0438622	0.0119371	0.0120169
C. singaporensis	K02885	0.00253661	0.0139513	0.016805	0.00856105	0.0402686	0.0431223	0.0110977	0.0306507	0.00755013	0.0191833
C. singaporensis	K02886	0.0675371	0.0884641	0.0821226	0.0957569	0.10305	0.103367	0.0793746	0.100724	0.0107307	0.00430492
C. singaporensis	K02887	0.0516834	0.0485126	0.0523175	0.0580249	0.0323417	0.0431223	0.0508378	0.0444963	0.00203851	0.0128966
C. singaporensis	K02888	0.0564395	0.0361466	0.045976	0.0615127	0.0301222	0.0288539	0.0461874	0.0401629	0.0101481	0.0185003
C. singaporensis	K02889	0.00158538	0.0158538	0.0155367	0.00824397	0.0434394	0.0396345	0.010992	0.0304393	0.00814788	0.0193156
C. singaporensis	K02890	0.0539029	0.0570736	0.0602444	0.0729274	0.0862446	0.0824397	0.0570736	0.0805373	0.00317076	0.0068594
C. singaporensis	K02892	0.0523175	0.0694396	0.0707079	0.066903	0.0824397	0.0799031	0.064155	0.0764153	0.0102712	0.00833493
C. singaporensis	K02895	0.0554883	0.0688054	0.071025	0.0703908	0.0900495	0.0773665	0.0651062	0.079269	0.00840301	0.00996647
C. singaporensis	K02896	0.00380491	0.00348783	0.00507321	0.0091952	0.0469272	0.041854	0.00412199	0.0326588	0.000838904	0.0204778
C. singaporensis	K02897	0.045976	0.050098	0.0523175	0.0469272	0.0202929	0.0193416	0.0494638	0.0288539	0.00321797	0.0156592
C. singaporensis	K02899	0.0510492	0.0383662	0.0415369	0.0558053	0.0285368	0.0285368	0.0436508	0.0376263	0.00660046	0.0157435
C. singaporensis	K02902	0.0447077	0.0275856	0.0472443	0.0523175	0.0180733	0.025049	0.0398459	0.0318133	0.0106932	0.0180965
C. singaporensis	K02904	0.0510492	0.0637322	0.0691225	0.0577078	0.0760982	0.0821226	0.0613013	0.0719762	0.00927864	0.0127187
C. singaporensis	K02906	0.0630981	0.0722933	0.0760982	0.071025	0.103684	0.115416	0.0704965	0.0967081	0.00668371	0.0230028
C. singaporensis	K02907	0.0240978	0.0573907	0.0567566	0.037732	0.0653176	0.0697567	0.0460817	0.0576021	0.0190413	0.0173505
C. singaporensis	K02908	0.00221953	0.0164879	0.0263173	0.00729274	0.0428052	0.041854	0.0150083	0.0306507	0.0121168	0.0202341
C. singaporensis	K02909	0.050098	0.0386832	0.0269514	0.0351954	0.0307564	0.03361	0.0385776	0.0331873	0.0115736	0.00224953
C. singaporensis	K02910	0.0012683	0.0177562	0.0114147	0.0091952	0.0307564	0.0434394	0.0101464	0.027797	0.00831682	0.0173128
C. singaporensis	K02911	0.0244148	0.0180733	0.0323417	0.029171	0.0313905	0.0380491	0.0249433	0.0328702	0.00714887	0.00462032
C. singaporensis	K02912	0	0.0152196	0.0174392	0.00856105	0.0440735	0.0393174	0.0108863	0.0306507	0.00949288	0.0192774
C. singaporensis	K02913	0.0234636	0.0206099	0.0310734	0.0355125	0.0180733	0.016805	0.025049	0.0234636	0.00540891	0.0104539
C. singaporensis	K02914	0.0158538	0.00348783	0.00634152	0.0218782	0.0101464	0.00887812	0.00856105	0.0136343	0.00647487	0.0071676
C. singaporensis	K02916	0.0453418	0.041854	0.0421711	0.0526346	0.0279027	0.0409028	0.0431223	0.04048	0.0019287	0.0123714
C. singaporensis	K02917	0	0.00190245	0.00253661	0	0	0.000951227	0.00147969	0.000317076	0.00132009	0.000549191
C. singaporensis	K02919	0.0215612	0.0079269	0.0149026	0.0155367	0.0152196	0.0174392	0.0147969	0.0160652	0.00681774	0.00120043
C. singaporensis	K02921	0	0.0152196	0.0187075	0.0104635	0.0396345	0.0380491	0.011309	0.0293824	0.00994796	0.0164034
C. singaporensis	K02922	0	0	0.00317076	0	0	0.000634152	0.00105692	0.000211384	0.00183064	0.000366128
C. singaporensis	K02924	0	0.00158538	0.00412199	0	0.000317076	0.00221953	0.00190245	0.000845535	0.00207921	0.00120043
C. singaporensis	K02926	0.0621469	0.0535858	0.0615127	0.0707079	0.0405857	0.0539029	0.0590818	0.0550655	0.00477021	0.0150947
C. singaporensis	K02927	0.00285368	0.0152196	0.0180733	0.00824397	0.0431223	0.0374149	0.0120489	0.0295937	0.00809009	0.0187084
C. singaporensis	K02929	0.00158538	0.0171221	0.0193416	0.00697567	0.0386832	0.0399516	0.012683	0.0285368	0.00967471	0.0186833
C. singaporensis	K02930	0.00253661	0.016805	0.0190245	0.0091952	0.0310734	0.0399516	0.0127887	0.0267401	0.00894768	0.0158295
C. singaporensis	K02931	0.0558053	0.0703908	0.0776836	0.0789519	0.0859275	0.10083	0.0679599	0.0885698	0.0111398	0.0111759
C. singaporensis	K02933	0.0558053	0.0865617	0.0691225	0.0786348	0.0859275	0.0954398	0.0704965	0.0866674	0.0154241	0.0084269
C. singaporensis	K02935	0.0659518	0.0504151	0.0434394	0.0646835	0.0364637	0.0282197	0.0532687	0.0431223	0.0115243	0.0191221
C. singaporensis	K02936	0.00158538	0.016805	0.0158538	0.00887812	0.0462931	0.0440735	0.0114147	0.0330816	0.00852574	0.0209902
C. singaporensis	K02939	0.0564395	0.0554883	0.029488	0.0409028	0.0266344	0.0320247	0.0471386	0.0331873	0.0152932	0.0072049
C. singaporensis	K02942	0.000951227	0	0.000634152	0	0	0	0.00052846	0	0.000484341	0
C. singaporensis	K02945	0.0881471	0.0776836	0.0821226	0.0890983	0.0665859	0.0843422	0.0826511	0.0800088	0.00525173	0.0118653
C. singaporensis	K02946	0.0634152	0.0833909	0.0770494	0.066903	0.107806	0.0808543	0.0746185	0.0851877	0.0102073	0.0207929
C. singaporensis	K02948	0.0611956	0.0646835	0.0697567	0.0741957	0.0624639	0.0862446	0.0652119	0.0743014	0.00430492	0.0118907
C. singaporensis	K02950	0.0548541	0.0662688	0.0735616	0.0732445	0.0862446	0.0862446	0.0648948	0.0819112	0.00942912	0.00750562
C. singaporensis	K02952	0.0580249	0.0640493	0.0630981	0.0767323	0.0894154	0.0875129	0.0617241	0.0845535	0.00323873	0.00683983
C. singaporensis	K02954	0.0434394	0.0386832	0.0611956	0.0653176	0.0783177	0.0770494	0.0477728	0.0735616	0.0118653	0.0071676
C. singaporensis	K02956	0.0440735	0.0570736	0.0659518	0.0764153	0.0922691	0.0808543	0.0556996	0.0831796	0.0110036	0.00817867
C. singaporensis	K02959	0.0520004	0.0409028	0.037732	0.0456589	0.0345613	0.0317076	0.0435451	0.0373093	0.00749221	0.00737045
C. singaporensis	K02961	0.0456589	0.062781	0.0650005	0.0605615	0.0776836	0.0741957	0.0578135	0.0708136	0.0105845	0.00904824
C. singaporensis	K02962	0	0.0161709	0.0158538	0.00697567	0.037732	0.033293	0.0106749	0.0260002	0.00924608	0.0166246
C. singaporensis	K02963	0.0383662	0.0234636	0.0253661	0.033293	0.0187075	0.0199758	0.0290653	0.0239921	0.00811078	0.00807973
C. singaporensis	K02965	0.0580249	0.0634152	0.0694396	0.0799031	0.0906837	0.0875129	0.0636265	0.0860332	0.0057103	0.00554052
C. singaporensis	K02966	0.00190245	0.0190245	0.0183904	0.00824397	0.0440735	0.03361	0.0131058	0.0286425	0.00970756	0.0184241
C. singaporensis	K02967	0.0745128	0.0770494	0.0719762	0.0726104	0.0894154	0.0979764	0.0745128	0.0866674	0.00253661	0.0129044
C. singaporensis	K02968	0.0399516	0.0367808	0.0367808	0.0526346	0.0247319	0.025049	0.0378377	0.0341385	0.00183064	0.0160189
C. singaporensis	K02970	0.0348783	0.0342442	0.0383662	0.0228295	0.0215612	0.0244148	0.0358296	0.0229351	0.00221953	0.00142977
C. singaporensis	K02975	0.00158538	0.0130001	0.0110977	0.00443906	0.0221953	0.0234636	0.00856105	0.0166993	0.00611554	0.0106366
C. singaporensis	K02976	0.000634152	0.0145855	0.0107806	0.00887812	0.041854	0.033293	0.00866674	0.0280084	0.00721188	0.0171113
C. singaporensis	K02977	0.000951227	0.00253661	0.00539029	0.0012683	0.00158538	0.000951227	0.00295937	0.0012683	0.00224953	0.000317076
C. singaporensis	K02978	0.00158538	0.0177562	0.0187075	0.00824397	0.045976	0.041854	0.012683	0.0320247	0.00962261	0.0206975
C. singaporensis	K02979	0.00158538	0.0193416	0.0180733	0.0079269	0.0472443	0.0437565	0.0130001	0.0329759	0.00990576	0.021763
C. singaporensis	K02982	0.0675371	0.0948057	0.111294	0.0767323	0.0957569	0.0881471	0.0912121	0.0868788	0.0220985	0.00957548
C. singaporensis	K02983	0	0.0120489	0.0139513	0.00729274	0.0415369	0.0399516	0.00866674	0.0295937	0.00756565	0.0193295
C. singaporensis	K02984	0.0012683	0.00253661	0.0158538	0.0091952	0.0409028	0.0399516	0.0065529	0.0300165	0.00807973	0.0180381
C. singaporensis	K02986	0.0615127	0.0735616	0.0764153	0.0726104	0.0995618	0.0843422	0.0704965	0.0855048	0.00790997	0.0135133
C. singaporensis	K02987	0.00221953	0.0161709	0.0193416	0.00951227	0.0317076	0.0383662	0.0125773	0.0265287	0.00910915	0.015108
C. singaporensis	K02988	0.0485126	0.0764153	0.0726104	0.0767323	0.0856105	0.0881471	0.0658461	0.0834966	0.0151313	0.00599377
C. singaporensis	K02990	0.0535858	0.0383662	0.0462931	0.0361466	0.0240978	0.0247319	0.0460817	0.0283254	0.00761202	0.00678078
C. singaporensis	K02991	0.00158538	0.0193416	0.020927	0.00982935	0.0450248	0.0466101	0.0139513	0.0338214	0.0107385	0.0207929
C. singaporensis	K02992	0.0583419	0.0799031	0.075464	0.0732445	0.0948057	0.0979764	0.0712364	0.0886755	0.0113853	0.0134574
C. singaporensis	K02994	0.0583419	0.0599273	0.0732445	0.0780006	0.0944886	0.0818056	0.0638379	0.0847649	0.00818481	0.00863316
C. singaporensis	K02995	0.00285368	0.0139513	0.0158538	0.00634152	0.0412199	0.0374149	0.0108863	0.0283254	0.00702116	0.0191335
C. singaporensis	K02996	0.0494638	0.0599273	0.0738787	0.0719762	0.0906837	0.0805373	0.0610899	0.0810657	0.0122489	0.00936493
C. singaporensis	K03002	0.0012683	0	0.000634152	0	0	0	0.000634152	0	0.000634152	0
C. singaporensis	K03010	0.000951227	0	0.0012683	0.000317076	0	0	0.000739844	0.000105692	0.000660046	0.000183064
C. singaporensis	K03014	0	0.00824397	0.012366	0.00665859	0.0558053	0.0393174	0.00686998	0.0339271	0.00629644	0.0250128
C. singaporensis	K03018	0.00158538	0	0	0	0.000634152	0	0.00052846	0.000211384	0.000915319	0.000366128
C. singaporensis	K03040	0.0748299	0.0868788	0.0707079	0.12144	0.0783177	0.0615127	0.0774722	0.0870902	0.00840301	0.0309118
C. singaporensis	K03041	0.00475614	0.0364637	0.0244148	0.0091952	0.0818056	0.0982935	0.0218782	0.0630981	0.0160053	0.0474036
C. singaporensis	K03042	0	0.00412199	0.00507321	0.000951227	0.000634152	0.0012683	0.00306507	0.000951227	0.0026967	0.000317076
C. singaporensis	K03043	0.160757	0.259368	0.180733	0.225758	0.218465	0.197221	0.200286	0.213815	0.0521321	0.0148259
C. singaporensis	K03044	0	0.00253661	0.00570736	0.00158538	0.000634152	0.00158538	0.00274799	0.0012683	0.00285955	0.000549191
C. singaporensis	K03045	0	0.00348783	0.00507321	0.00221953	0.0012683	0.0012683	0.00285368	0.00158538	0.00259538	0.000549191
C. singaporensis	K03046	0.13983	0.257783	0.162977	0.244465	0.218782	0.228929	0.186863	0.230725	0.0624988	0.0129355
C. singaporensis	K03047	0.00158538	0.0164879	0.0183904	0.0091952	0.0440735	0.0409028	0.0121546	0.0313905	0.00920248	0.019287
C. singaporensis	K03049	0.00253661	0.0158538	0.0206099	0.00824397	0.0370979	0.0370979	0.0130001	0.0274799	0.0093685	0.0166588
C. singaporensis	K03050	0.00158538	0.0133172	0.0133172	0.00729274	0.0390003	0.0364637	0.00940658	0.0275856	0.00677336	0.0176198
C. singaporensis	K03051	0.00158538	0.0139513	0.0158538	0.0079269	0.0399516	0.0374149	0.0104635	0.0284311	0.0077473	0.0178024
C. singaporensis	K03053	0.0012683	0.0161709	0.0187075	0.0101464	0.0402686	0.0409028	0.0120489	0.0304393	0.00942201	0.017577
C. singaporensis	K03055	0	0.00221953	0.00475614	0.000317076	0	0.000951227	0.00232522	0.000422768	0.00237983	0.000484341
C. singaporensis	K03056	0.00190245	0.016805	0.0158538	0.00887812	0.0453418	0.0437565	0.0115204	0.0326588	0.00834297	0.0206099
C. singaporensis	K03057	0.00190245	0.0161709	0.0183904	0.00760982	0.0428052	0.0424882	0.0121546	0.0309677	0.00894768	0.0202292
C. singaporensis	K03058	0.0012683	0.0164879	0.0142684	0.00982935	0.0443906	0.0409028	0.0106749	0.0317076	0.00822158	0.0190272
C. singaporensis	K03059	0	0.0301222	0.0237807	0.00951227	0.0757811	0.0383662	0.0179676	0.0412199	0.0158802	0.0332265
C. singaporensis	K03060	0.0282197	0.0133172	0.0152196	0.0266344	0.0136343	0.0190245	0.0189189	0.0197644	0.00811078	0.00653156
C. singaporensis	K03068	0.0120489	0.00190245	0.00443906	0.000317076	0.000951227	0	0.00613013	0.000422768	0.00528037	0.000484341
C. singaporensis	K03070	0.119855	0.161709	0.142367	0.170904	0.140148	0.141733	0.14131	0.150928	0.020947	0.0173177
C. singaporensis	K03071	0.0152196	0.00539029	0.00982935	0.0345613	0.00539029	0.00697567	0.0101464	0.0156424	0.00492234	0.0164034
C. singaporensis	K03072	0.0830739	0.071025	0.0735616	0.0871958	0.062781	0.0764153	0.0758868	0.075464	0.00635208	0.0122352
C. singaporensis	K03073	0.0437565	0.0396345	0.0237807	0.0399516	0.020927	0.0399516	0.0357239	0.03361	0.0105464	0.0109838
C. singaporensis	K03074	0.0656347	0.0697567	0.0548541	0.0824397	0.0507321	0.0573907	0.0634152	0.0635209	0.00769521	0.016719
C. singaporensis	K03075	0.0342442	0.0244148	0.0196587	0.0351954	0.0142684	0.0237807	0.0261059	0.0244148	0.00743834	0.0104779
C. singaporensis	K03076	0.0843422	0.0700738	0.120172	0.116684	0.125879	0.159172	0.0915292	0.133912	0.0258107	0.022354
C. singaporensis	K03082	0.00951227	0.0133172	0.00856105	0	0.00348783	0.00190245	0.0104635	0.00179676	0.00251671	0.00174632
C. singaporensis	K03086	0.159806	0.186441	0.144269	0.138245	0.13983	0.158538	0.163505	0.145538	0.0213275	0.0112863
C. singaporensis	K03087	0.0234636	0.0107806	0.0133172	0.00443906	0.0158538	0.0171221	0.0158538	0.0124716	0.00671123	0.00698527
C. singaporensis	K03088	0.174392	0.174709	0.162026	0.0630981	0.0424882	0.0437565	0.170375	0.0497809	0.00723276	0.0115504
C. singaporensis	K03089	0.0469272	0.0218782	0.0282197	0.0688054	0.0237807	0.0237807	0.0323417	0.0387889	0.0130233	0.0259951
C. singaporensis	K03090	0.0104635	0.00348783	0.00443906	0.00158538	0.00634152	0.00760982	0.00613013	0.0051789	0.00378283	0.00317604
C. singaporensis	K03092	0.0361466	0.0323417	0.0244148	0.0187075	0.016805	0.0180733	0.0309677	0.0178619	0.00598537	0.000968683
C. singaporensis	K03100	0.0700738	0.0760982	0.0913178	0.0618298	0.0659518	0.0599273	0.0791633	0.0625696	0.0109487	0.00307961
C. singaporensis	K03101	0.0383662	0.0421711	0.0520004	0.0434394	0.045976	0.0339271	0.0441792	0.0411142	0.00703546	0.00635208
C. singaporensis	K03105	0.0012683	0.012683	0.0145855	0.0079269	0.0361466	0.0399516	0.00951227	0.0280084	0.00720258	0.0174948
C. singaporensis	K03106	0.0684884	0.0580249	0.0691225	0.0624639	0.0643664	0.0665859	0.0652119	0.0644721	0.00623224	0.00206302
C. singaporensis	K03110	0.0599273	0.0412199	0.062781	0.0564395	0.0738787	0.0640493	0.0546427	0.0647892	0.0117118	0.00874309
C. singaporensis	K03111	0.159806	0.0732445	0.0827568	0.0526346	0.041854	0.0488297	0.105269	0.0477728	0.0474693	0.00546745
C. singaporensis	K03113	0.0142684	0.0196587	0.0215612	0.0104635	0.0456589	0.0469272	0.0184961	0.0343499	0.00378283	0.0206959
C. singaporensis	K03116	0.0453418	0.0745128	0.0757811	0.0735616	0.106855	0.0944886	0.0652119	0.0916349	0.0172197	0.0168289
C. singaporensis	K03117	0.0228295	0.0110977	0.0174392	0.0374149	0.012366	0.0136343	0.0171221	0.0211384	0.00587233	0.0141102
C. singaporensis	K03118	0.0605615	0.0634152	0.0884641	0.079269	0.0967081	0.096074	0.0708136	0.0906837	0.0153523	0.00989053
C. singaporensis	K03119	0.0814885	0.0618298	0.0602444	0.0260002	0.0130001	0.0101464	0.0678542	0.0163822	0.0118342	0.00845073
C. singaporensis	K03120	0.00285368	0.0317076	0.0304393	0.0206099	0.0846592	0.0824397	0.0216668	0.0625696	0.016305	0.0363551
C. singaporensis	K03124	0.0104635	0.0681713	0.0659518	0.0421711	0.213392	0.214026	0.0481955	0.15653	0.0326957	0.099038
C. singaporensis	K03130	0.00158538	0	0.000317076	0	0.00190245	0	0.000634152	0.000634152	0.000838904	0.00109838
C. singaporensis	K03136	0.00190245	0.016805	0.0187075	0.00697567	0.0421711	0.0374149	0.0124716	0.0288539	0.00920248	0.0190958
C. singaporensis	K03138	0.0012683	0	0.000317076	0	0	0	0.00052846	0	0.000660046	0
C. singaporensis	K03146	0.00507321	0.0155367	0.012683	0.00760982	0.0339271	0.0383662	0.0110977	0.0266344	0.00540891	0.0166246
C. singaporensis	K03147	0.0307564	0.0402686	0.0456589	0.0469272	0.0611956	0.0630981	0.0388946	0.0570736	0.00754569	0.0088384
C. singaporensis	K03149	0.0329759	0.0665859	0.0447077	0.0599273	0.0431223	0.0453418	0.0480898	0.0494638	0.0170584	0.00912936
C. singaporensis	K03151	0.0117318	0.0117318	0.0114147	0.00221953	0.00412199	0.00507321	0.0116261	0.00380491	0.000183064	0.00145302
C. singaporensis	K03152	0.00221953	0.000634152	0.00221953	0.000634152	0.000951227	0.0012683	0.00169107	0.000951227	0.000915319	0.000317076
C. singaporensis	K03153	0.0462931	0.0475614	0.054537	0.0370979	0.0329759	0.0424882	0.0494638	0.0375206	0.00443906	0.00477021
C. singaporensis	K03154	0.0234636	0.0221953	0.0177562	0.0225124	0.0244148	0.0240978	0.0211384	0.023675	0.00299688	0.00101926
C. singaporensis	K03163	0.00253661	0.0158538	0.0161709	0.0101464	0.0399516	0.0380491	0.0115204	0.0293824	0.00778183	0.0166859
C. singaporensis	K03164	0.0012683	0	0	0.000317076	0	0.000634152	0.000422768	0.000317076	0.000732255	0.000317076
C. singaporensis	K03166	0.00253661	0.0158538	0.0133172	0.00856105	0.045976	0.0428052	0.0105692	0.0324474	0.0070711	0.0207469
C. singaporensis	K03167	0.00221953	0.0158538	0.0155367	0.0130001	0.0431223	0.0405857	0.0112033	0.032236	0.00778183	0.016707
C. singaporensis	K03168	0.0976593	0.15727	0.151562	0.117001	0.10844	0.136343	0.135497	0.120594	0.0328924	0.0142942
C. singaporensis	K03169	0.0079269	0.00856105	0.00634152	0.0383662	0.00982935	0.012366	0.00760982	0.0201872	0.00114323	0.0157945
C. singaporensis	K03173	0.00380491	0	0.00317076	0	0	0	0.00232522	0	0.00203851	0
C. singaporensis	K03174	0.00443906	0	0.00221953	0	0.000634152	0	0.00221953	0.000211384	0.00221953	0.000366128
C. singaporensis	K03177	0.0599273	0.0529517	0.0554883	0.091952	0.0510492	0.0513663	0.0561224	0.0647892	0.00353081	0.0235242
C. singaporensis	K03178	0.00443906	0	0	0	0	0	0.00147969	0	0.00256289	0
C. singaporensis	K03179	0.0504151	0.05422	0.0776836	0.0789519	0.0447077	0.0497809	0.0607729	0.0578135	0.0147682	0.0184813
C. singaporensis	K03182	0.0599273	0.12366	0.10083	0.0865617	0.210855	0.096391	0.0948057	0.131269	0.0322904	0.0690985
C. singaporensis	K03183	0.0637322	0.0558053	0.0611956	0.0662688	0.0662688	0.0608786	0.0602444	0.0644721	0.00404815	0.00311208
C. singaporensis	K03184	0.00412199	0.000634152	0.00317076	0.00443906	0.00539029	0.00539029	0.0026423	0.00507321	0.00180297	0.000549191
C. singaporensis	K03185	0.0396345	0.0161709	0.0247319	0.0488297	0.0215612	0.0288539	0.0268458	0.0330816	0.0118738	0.0141173
C. singaporensis	K03186	0.0351954	0.0621469	0.0592932	0.0583419	0.0856105	0.0764153	0.0522118	0.0734559	0.0148055	0.013873
C. singaporensis	K03187	0.0139513	0.0196587	0.0196587	0.00824397	0.0491467	0.0462931	0.0177562	0.0345613	0.00329515	0.0228361
C. singaporensis	K03188	0.0117318	0.0199758	0.0212441	0.0104635	0.0507321	0.0513663	0.0176506	0.0375206	0.00516487	0.0234343
C. singaporensis	K03189	0.0120489	0.0225124	0.0221953	0.0107806	0.054537	0.050098	0.0189189	0.0384719	0.00595169	0.0240838
C. singaporensis	K03190	0.0164879	0.0193416	0.0212441	0.0114147	0.0475614	0.0447077	0.0190245	0.0345613	0.00239387	0.0200962
C. singaporensis	K03191	0.00412199	0.00190245	0.00158538	0	0	0.0012683	0.00253661	0.000422768	0.0013821	0.000732255
C. singaporensis	K03192	0.012366	0.00348783	0.00412199	0.0012683	0.00729274	0.00634152	0.00665859	0.00496752	0.00495288	0.00323873
C. singaporensis	K03195	0.00475614	0.00348783	0.00443906	0.0130001	0.000951227	0.00221953	0.00422768	0.00539029	0.000660046	0.00662074
C. singaporensis	K03196	0.0130001	0.00348783	0.00475614	0.0107806	0.00221953	0.00253661	0.00708136	0.0051789	0.00516487	0.00485378
C. singaporensis	K03197	0.00729274	0.00348783	0.00412199	0.0104635	0.0012683	0.00253661	0.00496752	0.00475614	0.00203851	0.00498324
C. singaporensis	K03198	0.0012683	0	0	0.00221953	0	0	0.000422768	0.000739844	0.000732255	0.00128145
C. singaporensis	K03199	0.0149026	0.00634152	0.0117318	0.0158538	0.00443906	0.00507321	0.010992	0.00845535	0.00432821	0.00641507
C. singaporensis	K03200	0.000951227	0	0.00253661	0.00317076	0	0.00158538	0.00116261	0.00158538	0.00128145	0.00158538
C. singaporensis	K03201	0.0012683	0	0	0.00475614	0	0	0.000422768	0.00158538	0.000732255	0.00274596
C. singaporensis	K03203	0.00539029	0.00221953	0.00317076	0.00253661	0.000951227	0.00348783	0.00359353	0.00232522	0.00162711	0.00128145
C. singaporensis	K03204	0.0130001	0.00634152	0.00475614	0.0114147	0.00158538	0.00253661	0.00803259	0.0051789	0.00437442	0.00542129
C. singaporensis	K03205	0.0253661	0.0114147	0.0136343	0.0558053	0.0114147	0.012683	0.016805	0.0266344	0.00749668	0.0252708
C. singaporensis	K03208	0.0012683	0.0012683	0	0	0.00412199	0.000317076	0.000845535	0.00147969	0.000732255	0.00229378
C. singaporensis	K03210	0.0304393	0.0282197	0.0282197	0.0399516	0.0142684	0.020927	0.0289596	0.025049	0.00128145	0.0133285
C. singaporensis	K03215	0.0174392	0.0136343	0.0155367	0.00539029	0.00539029	0.00380491	0.0155367	0.00486183	0.00190245	0.000915319
C. singaporensis	K03216	0.0091952	0.0136343	0.0114147	0.0260002	0.0142684	0.0158538	0.0114147	0.0187075	0.00221953	0.00636525
C. singaporensis	K03217	0.0951227	0.0859275	0.0665859	0.111928	0.0310734	0.0485126	0.0825454	0.0638379	0.0145659	0.04255
C. singaporensis	K03218	0.0437565	0.0592932	0.0561224	0.0497809	0.0440735	0.0412199	0.0530574	0.0450248	0.00820934	0.00435907
C. singaporensis	K03219	0	0	0	0.000317076	0.0012683	0.00190245	0	0.00116261	0	0.000797957
C. singaporensis	K03222	0	0	0.000634152	0.000317076	0	0.000634152	0.000211384	0.000317076	0.000366128	0.000317076
C. singaporensis	K03224	0.000951227	0	0	0.000951227	0.000634152	0.00190245	0.000317076	0.00116261	0.000549191	0.000660046
C. singaporensis	K03226	0	0	0	0.000951227	0.000951227	0.00190245	0	0.0012683	0	0.000549191
C. singaporensis	K03228	0	0	0.000634152	0.000317076	0	0.000634152	0.000211384	0.000317076	0.000366128	0.000317076
C. singaporensis	K03229	0	0	0.000317076	0.000951227	0	0.000634152	0.000105692	0.00052846	0.000183064	0.000484341
C. singaporensis	K03230	0	0	0	0.00317076	0.00158538	0.00221953	0	0.00232522	0	0.000797957
C. singaporensis	K03231	0.00443906	0.0260002	0.020927	0.00951227	0.0745128	0.0374149	0.0171221	0.04048	0.0112729	0.0326085
C. singaporensis	K03232	0	0.00951227	0.0142684	0.00729274	0.0393174	0.0367808	0.0079269	0.027797	0.00726512	0.0178024
C. singaporensis	K03233	0.0012683	0	0.000317076	0.00158538	0.000634152	0	0.00052846	0.000739844	0.000660046	0.000797957
C. singaporensis	K03234	0.00317076	0.0142684	0.0190245	0.0136343	0.037732	0.0364637	0.0121546	0.0292767	0.00813553	0.0135616
C. singaporensis	K03236	0.00190245	0.0110977	0.0130001	0.00760982	0.0443906	0.0412199	0.00866674	0.0310734	0.00593477	0.0203818
C. singaporensis	K03237	0.00285368	0.020927	0.0202929	0.0120489	0.0665859	0.045976	0.0146912	0.0415369	0.0102565	0.0275382
C. singaporensis	K03238	0.00221953	0.0133172	0.0174392	0.0091952	0.0450248	0.0364637	0.010992	0.0302279	0.00787174	0.0187111
C. singaporensis	K03242	0.00158538	0.0171221	0.0193416	0.012366	0.0472443	0.0475614	0.012683	0.0357239	0.00967471	0.0202292
C. singaporensis	K03243	0.00221953	0.0187075	0.0171221	0.012683	0.0497809	0.041854	0.012683	0.0347726	0.00909626	0.0195364
C. singaporensis	K03248	0.000634152	0	0.000951227	0	0	0	0.00052846	0	0.000484341	0
C. singaporensis	K03250	0.000951227	0	0.000634152	0	0	0	0.00052846	0	0.000484341	0
C. singaporensis	K03257	0.00158538	0	0.000634152	0	0	0	0.000739844	0	0.000797957	0
C. singaporensis	K03263	0.00190245	0.0117318	0.0120489	0.00760982	0.0412199	0.041854	0.00856105	0.0302279	0.00576869	0.0195904
C. singaporensis	K03264	0.00348783	0.0130001	0.0152196	0.0091952	0.0431223	0.0450248	0.0105692	0.0324474	0.00623224	0.0201595
C. singaporensis	K03265	0.00253661	0.0177562	0.020927	0.00539029	0.0390003	0.0399516	0.01374	0.0281141	0.00983105	0.0196851
C. singaporensis	K03269	0.00887812	0.0107806	0.012683	0.0139513	0.00697567	0.0117318	0.0107806	0.0108863	0.00190245	0.00356387
C. singaporensis	K03270	0.00539029	0.00539029	0.00539029	0.0133172	0.00634152	0.00539029	0.00539029	0.00834966	1.0623e-18	0.00432821
C. singaporensis	K03271	0.0104635	0.0174392	0.0187075	0.00253661	0.00602444	0.00570736	0.0155367	0.00475614	0.00443906	0.0019287
C. singaporensis	K03272	0.0187075	0.0218782	0.0260002	0.0180733	0.00697567	0.00570736	0.0221953	0.0102521	0.0036567	0.00680298
C. singaporensis	K03273	0.00634152	0.0091952	0.0120489	0.00190245	0.00634152	0.00285368	0.0091952	0.00369922	0.00285368	0.0023372
C. singaporensis	K03274	0	0	0.000951227	0	0.000634152	0.000634152	0.000317076	0.000422768	0.000549191	0.000366128
C. singaporensis	K03281	0.03361	0.0164879	0.0212441	0.0348783	0.020927	0.016805	0.0237807	0.0242035	0.0088384	0.00947167
C. singaporensis	K03284	0.00697567	0.0171221	0.0190245	0.012683	0.0462931	0.0428052	0.0143741	0.0339271	0.00647746	0.0184804
C. singaporensis	K03286	0.0212441	0.0091952	0.0091952	0.0149026	0.00475614	0.0110977	0.0132115	0.0102521	0.00695642	0.00512579
C. singaporensis	K03287	0.0107806	0.00380491	0.00317076	0.00190245	0.00760982	0.00570736	0.00591875	0.00507321	0.00422239	0.00290605
C. singaporensis	K03292	0.0383662	0.0301222	0.0298051	0.016805	0.0177562	0.0136343	0.0327645	0.0160652	0.00485378	0.00215829
C. singaporensis	K03294	0.00951227	0.0149026	0.0149026	0.00285368	0.0091952	0.0164879	0.0131058	0.00951227	0.00311208	0.00682266
C. singaporensis	K03296	0.108757	0.0954398	0.110659	0.0101464	0.0298051	0.0304393	0.104952	0.0234636	0.00829261	0.0115374
C. singaporensis	K03297	0.00190245	0.000951227	0.00221953	0.000634152	0	0	0.00169107	0.000211384	0.000660046	0.000366128
C. singaporensis	K03298	0.00824397	0.00221953	0.00317076	0.000634152	0.000634152	0	0.00454475	0.000422768	0.00323873	0.000366128
C. singaporensis	K03299	0.00602444	0.000951227	0.00348783	0	0.000317076	0	0.00348783	0.000105692	0.00253661	0.000183064
C. singaporensis	K03301	0.00570736	0.00253661	0.00412199	0.000634152	0.00317076	0.000317076	0.00412199	0.001374	0.00158538	0.0015641
C. singaporensis	K03303	0.00507321	0.00348783	0.00348783	0	0.000317076	0.000317076	0.00401629	0.000211384	0.000915319	0.000183064
C. singaporensis	K03305	0.0158538	0.0107806	0.0202929	0.0142684	0.00602444	0.0079269	0.0156424	0.00940658	0.00475966	0.00431658
C. singaporensis	K03306	0.00443906	0.00475614	0.00285368	0.00221953	0.00285368	0.00507321	0.00401629	0.00338214	0.00101926	0.00149844
C. singaporensis	K03307	0.0691225	0.079586	0.075464	0.00760982	0.0199758	0.0218782	0.0747242	0.0164879	0.00527084	0.0077473
C. singaporensis	K03308	0.0488297	0.0240978	0.0380491	0.0218782	0.0139513	0.0234636	0.0369922	0.0197644	0.0123998	0.00509628
C. singaporensis	K03309	0.00760982	0.00570736	0.00285368	0.00507321	0.00665859	0.00475614	0.00539029	0.00549598	0.00239387	0.00101926
C. singaporensis	K03310	0.05422	0.0370979	0.0370979	0.0393174	0.0348783	0.0424882	0.0428052	0.0388946	0.00988545	0.00382248
C. singaporensis	K03312	0.000634152	0.00158538	0.000317076	0	0.000634152	0	0.000845535	0.000211384	0.000660046	0.000366128
C. singaporensis	K03313	0.0256831	0.0177562	0.0152196	0.0472443	0.016805	0.0221953	0.019553	0.0287482	0.00545825	0.0162432
C. singaporensis	K03314	0.00634152	0.00348783	0.00443906	0.00665859	0.000634152	0.00317076	0.00475614	0.00348783	0.00145302	0.00302471
C. singaporensis	K03315	0.00285368	0.00665859	0.00348783	0.00317076	0.00317076	0.00190245	0.00433337	0.00274799	0.00203851	0.000732255
C. singaporensis	K03316	0.00253661	0.00158538	0.00348783	0.000634152	0.000634152	0	0.00253661	0.000422768	0.000951227	0.000366128
C. singaporensis	K03317	0.025049	0.0215612	0.0228295	0.029488	0.0139513	0.0136343	0.0231465	0.0190245	0.0017654	0.00906304
C. singaporensis	K03319	0	0	0.0012683	0	0.000634152	0	0.000422768	0.000211384	0.000732255	0.000366128
C. singaporensis	K03320	0.0970252	0.083708	0.0970252	0.0592932	0.0843422	0.075464	0.0925861	0.0730331	0.00768868	0.0127002
C. singaporensis	K03321	0.0608786	0.0275856	0.0361466	0.0196587	0.0206099	0.0221953	0.0415369	0.0208213	0.0172886	0.00128145
C. singaporensis	K03322	0.000951227	0.000951227	0.000951227	0.000317076	0.000634152	0.0012683	0.000951227	0.000739844	0	0.000484341
C. singaporensis	K03324	0.000634152	0.000317076	0.000634152	0.000317076	0	0	0.00052846	0.000105692	0.000183064	0.000183064
C. singaporensis	K03325	0.0012683	0.00190245	0.00285368	0.00570736	0.0120489	0.0133172	0.00200815	0.0103578	0.000797957	0.00407702
C. singaporensis	K03327	0.0539029	0.0567566	0.0478784	0.0513663	0.0383662	0.0478784	0.052846	0.0458703	0.00453245	0.00672868
C. singaporensis	K03328	0.000951227	0.000634152	0	0	0	0	0.00052846	0	0.000484341	0
C. singaporensis	K03330	0.00412199	0.00475614	0.00634152	0.00507321	0.05422	0.00158538	0.00507321	0.0202929	0.00114323	0.0294334
C. singaporensis	K03332	0.00887812	0.00951227	0.0120489	0.00221953	0.00285368	0.00443906	0.0101464	0.00317076	0.00167781	0.00114323
C. singaporensis	K03335	0.0240978	0.0662688	0.0478784	0.0409028	0.0370979	0.0472443	0.0460817	0.0417483	0.0211429	0.00512579
C. singaporensis	K03336	0.0456589	0.0913178	0.10844	0.079586	0.0630981	0.075147	0.0818056	0.0726104	0.0324534	0.00853164
C. singaporensis	K03337	0.00951227	0.00697567	0.00412199	0.000951227	0.000951227	0.0012683	0.00686998	0.00105692	0.0026967	0.000183064
C. singaporensis	K03338	0.020927	0.0107806	0.0215612	0.00221953	0.00570736	0.00443906	0.0177562	0.00412199	0.00604942	0.0017654
C. singaporensis	K03342	0.00887812	0.00856105	0.00348783	0.012366	0.000317076	0.00190245	0.00697567	0.00486183	0.00302471	0.00654693
C. singaporensis	K03343	0	0	0.000634152	0	0.000634152	0	0.000211384	0.000211384	0.000366128	0.000366128
C. singaporensis	K03363	0.0012683	0	0.000317076	0	0	0	0.00052846	0	0.000660046	0
C. singaporensis	K03366	0.0228295	0.0145855	0.0164879	0.0101464	0.00507321	0.00317076	0.0179676	0.00613013	0.00431658	0.00360594
C. singaporensis	K03379	0.0367808	0.0244148	0.0348783	0.00475614	0.0107806	0.00982935	0.0320247	0.00845535	0.00665859	0.00323873
C. singaporensis	K03381	0.00951227	0.00443906	0.00285368	0.00412199	0	0.00190245	0.00560167	0.00200815	0.00347821	0.00206302
C. singaporensis	K03383	0.000634152	0.000951227	0.000634152	0	0.000951227	0.000317076	0.000739844	0.000422768	0.000183064	0.000484341
C. singaporensis	K03385	0.00190245	0.00348783	0.0012683	0.000317076	0	0	0.00221953	0.000105692	0.00114323	0.000183064
C. singaporensis	K03386	0.0139513	0.00697567	0.00475614	0.00856105	0.0101464	0.012366	0.00856105	0.0103578	0.00479823	0.00191124
C. singaporensis	K03387	0	0	0	0.00317076	0.0012683	0.000951227	0	0.00179676	0	0.00120043
C. singaporensis	K03388	0.00253661	0.0012683	0	0	0	0.000317076	0.0012683	0.000105692	0.0012683	0.000183064
C. singaporensis	K03389	0.00475614	0.000317076	0.000634152	0	0	0	0.00190245	0	0.00247644	0
C. singaporensis	K03390	0.00221953	0.000634152	0	0	0.000634152	0	0.000951227	0.000211384	0.00114323	0.000366128
C. singaporensis	K03392	0.0231465	0.0180733	0.0244148	0.0101464	0.0133172	0.0130001	0.0218782	0.0121546	0.00335561	0.00174632
C. singaporensis	K03394	0.0225124	0.0272685	0.0409028	0.0161709	0.0558053	0.0526346	0.0302279	0.0415369	0.00954568	0.0220248
C. singaporensis	K03399	0.00380491	0.0142684	0.0139513	0.00951227	0.0523175	0.045976	0.0106749	0.0359353	0.00595169	0.0231016
C. singaporensis	K03402	0.00539029	0.00729274	0.00221953	0	0.000634152	0	0.00496752	0.000211384	0.00256289	0.000366128
C. singaporensis	K03403	0.0110977	0.00443906	0.00443906	0.00634152	0.00760982	0.00570736	0.00665859	0.0065529	0.00384434	0.000968683
C. singaporensis	K03404	0.0142684	0.00507321	0.00539029	0.00539029	0.00951227	0.00729274	0.00824397	0.00739844	0.00521973	0.00206302
C. singaporensis	K03405	0.0282197	0.020927	0.0139513	0.0012683	0.0139513	0.00982935	0.0210327	0.00834966	0.00713479	0.00646969
C. singaporensis	K03406	0.00665859	0.00412199	0.00380491	0.00253661	0.00317076	0.00507321	0.00486183	0.00359353	0.0015641	0.00132009
C. singaporensis	K03407	0.000951227	0	0	0.000634152	0.000634152	0.000317076	0.000317076	0.00052846	0.000549191	0.000183064
C. singaporensis	K03408	0	0	0	0.000951227	0	0	0	0.000317076	0	0.000549191
C. singaporensis	K03412	0.000951227	0	0	0	0.00253661	0	0.000317076	0.000845535	0.000549191	0.00146451
C. singaporensis	K03413	0.000951227	0	0	0.00634152	0	0.00221953	0.000317076	0.00285368	0.000549191	0.00321797
C. singaporensis	K03417	0.0177562	0.0361466	0.0345613	0.0329759	0.0605615	0.0567566	0.029488	0.050098	0.0101909	0.0149497
C. singaporensis	K03418	0.0310734	0.0152196	0.0155367	0.00253661	0.00285368	0.0079269	0.0206099	0.00443906	0.00906304	0.00302471
C. singaporensis	K03420	0	0.00190245	0.00475614	0.000951227	0.00158538	0.00158538	0.00221953	0.001374	0.00239387	0.000366128
C. singaporensis	K03424	0.0615127	0.0532687	0.0529517	0.0650005	0.0760982	0.0697567	0.055911	0.0702851	0.00485378	0.00556767
C. singaporensis	K03425	0	0.000634152	0	0.00253661	0	0.000317076	0.000211384	0.000951227	0.000366128	0.0013821
C. singaporensis	K03426	0.0202929	0.0326588	0.0310734	0.0199758	0.0310734	0.00697567	0.0280084	0.0193416	0.00672868	0.0120614
C. singaporensis	K03427	0.277124	0.272051	0.244148	0.27649	0.266344	0.286002	0.264441	0.276279	0.0177562	0.00983105
C. singaporensis	K03428	0.012366	0.00475614	0.00380491	0.000951227	0.00570736	0.00570736	0.00697567	0.00412199	0.00469229	0.00274596
C. singaporensis	K03430	0.00634152	0.00158538	0.00665859	0.00285368	0.0012683	0.000634152	0.00486183	0.00158538	0.00284191	0.00114323
C. singaporensis	K03431	0.0453418	0.0279027	0.0351954	0.0494638	0.0288539	0.0310734	0.0361466	0.0364637	0.00875841	0.011313
C. singaporensis	K03432	0.0174392	0.045976	0.0415369	0.0177562	0.0780006	0.0732445	0.034984	0.0563338	0.0153556	0.0334937
C. singaporensis	K03433	0.0155367	0.0472443	0.0469272	0.0180733	0.0887812	0.079269	0.0365694	0.0620412	0.0182155	0.0383732
C. singaporensis	K03436	0.0012683	0	0.0012683	0	0	0	0.000845535	0	0.000732255	0
C. singaporensis	K03437	0.0202929	0.012366	0.0158538	0.00158538	0.00951227	0.00951227	0.0161709	0.00686998	0.00397295	0.00457659
C. singaporensis	K03438	0.0520004	0.0577078	0.079586	0.0678542	0.0437565	0.0440735	0.0630981	0.0518947	0.0145613	0.0138222
C. singaporensis	K03439	0.0351954	0.0237807	0.0263173	0.0507321	0.0288539	0.0313905	0.0284311	0.0369922	0.00599377	0.0119665
C. singaporensis	K03442	0.00951227	0.00602444	0.00539029	0.000951227	0.00190245	0.00190245	0.00697567	0.00158538	0.00221953	0.000549191
C. singaporensis	K03446	0.0149026	0.0110977	0.00982935	0.00697567	0.00253661	0.00221953	0.0119432	0.0039106	0.00264018	0.00265916
C. singaporensis	K03449	0	0	0.000634152	0	0.0012683	0	0.000211384	0.000422768	0.000366128	0.000732255
C. singaporensis	K03451	0.0117318	0.012366	0.00982935	0.0012683	0.00412199	0.00221953	0.011309	0.00253661	0.00132009	0.00145302
C. singaporensis	K03453	0.016805	0.00697567	0.0101464	0.00221953	0.00856105	0.00570736	0.011309	0.00549598	0.00501675	0.00317604
C. singaporensis	K03455	0.0313905	0.0301222	0.0351954	0.0383662	0.05422	0.0561224	0.032236	0.0495695	0.00264018	0.0097489
C. singaporensis	K03457	0.00221953	0.000317076	0.000634152	0	0.0012683	0	0.00105692	0.000422768	0.00101926	0.000732255
C. singaporensis	K03458	0.0364637	0.0221953	0.0272685	0.00507321	0.00412199	0.0101464	0.0286425	0.00644721	0.00723276	0.00323873
C. singaporensis	K03464	0	0.000634152	0.000951227	0	0	0	0.00052846	0	0.000484341	0
C. singaporensis	K03465	0.0269514	0.0171221	0.020927	0.0174392	0.0161709	0.0145855	0.0216668	0.0160652	0.00495626	0.00142977
C. singaporensis	K03466	0.0868788	0.122708	0.0938544	0.200709	0.136026	0.110025	0.101147	0.14892	0.0189955	0.0466967
C. singaporensis	K03469	0.0313905	0.041854	0.0409028	0.0453418	0.0396345	0.0393174	0.0380491	0.0414312	0.00578609	0.00339039
C. singaporensis	K03470	0.0485126	0.0799031	0.066903	0.0887812	0.0903666	0.0843422	0.0651062	0.08783	0.0157722	0.00312283
C. singaporensis	K03471	0.00412199	0.00443906	0.00539029	0	0	0.000634152	0.00465045	0.000211384	0.000660046	0.000366128
C. singaporensis	K03473	0.00475614	0.00380491	0.00285368	0.00348783	0.000951227	0.000634152	0.00380491	0.00169107	0.000951227	0.0015641
C. singaporensis	K03474	0.0447077	0.0237807	0.029171	0.0516834	0.0260002	0.0231465	0.0325531	0.03361	0.0108657	0.0157169
C. singaporensis	K03478	0.00253661	0.0012683	0.00348783	0	0.000634152	0	0.00243091	0.000211384	0.00111353	0.000366128
C. singaporensis	K03483	0.0012683	0.000317076	0	0	0	0	0.00052846	0	0.000660046	0
C. singaporensis	K03495	0.0871958	0.0615127	0.0602444	0.125245	0.0466101	0.0472443	0.069651	0.0730331	0.0152075	0.0452179
C. singaporensis	K03496	0.148709	0.0738787	0.0881471	0.0992447	0.0488297	0.0485126	0.103578	0.065529	0.0397299	0.0291991
C. singaporensis	K03497	0.0630981	0.0732445	0.0865617	0.0900495	0.169953	0.148074	0.0743014	0.136026	0.0117675	0.0412917
C. singaporensis	K03498	0.0871958	0.0951227	0.0979764	0.129684	0.0982935	0.0929032	0.0934317	0.10696	0.0055857	0.0198631
C. singaporensis	K03499	0.0637322	0.0624639	0.0640493	0.0554883	0.0355125	0.0320247	0.0634152	0.0410085	0.000838904	0.0126606
C. singaporensis	K03500	0.025049	0.0234636	0.03361	0.0383662	0.0187075	0.0133172	0.0273742	0.0234636	0.00545825	0.0131844
C. singaporensis	K03501	0.0462931	0.0361466	0.0304393	0.0269514	0.0212441	0.0171221	0.0376263	0.0217725	0.00802981	0.00493594
C. singaporensis	K03517	0.0478784	0.0951227	0.062781	0.0818056	0.0849763	0.0925861	0.0685941	0.086456	0.0241526	0.00554052
C. singaporensis	K03518	0.0856105	0.0890983	0.0995618	0.0548541	0.062781	0.054537	0.0914235	0.0573907	0.00726051	0.00467082
C. singaporensis	K03519	0.0935374	0.104635	0.112562	0.071025	0.0526346	0.0653176	0.103578	0.0629924	0.00955621	0.00941311
C. singaporensis	K03520	0.166465	0.140465	0.126513	0.0989276	0.0573907	0.0713421	0.144481	0.0758868	0.0202763	0.0211381
C. singaporensis	K03521	0.0380491	0.025049	0.03361	0.0481955	0.0193416	0.0237807	0.032236	0.0304393	0.00660807	0.0155367
C. singaporensis	K03522	0.0456589	0.0196587	0.0266344	0.0634152	0.0231465	0.0177562	0.0306507	0.0347726	0.0134574	0.0249511
C. singaporensis	K03523	0.0260002	0.025049	0.0187075	0.0339271	0.0304393	0.029488	0.0232522	0.0312848	0.0039645	0.0023372
C. singaporensis	K03524	0.0494638	0.0688054	0.0665859	0.0745128	0.0852934	0.0789519	0.0616184	0.079586	0.0105845	0.00541819
C. singaporensis	K03525	0.0453418	0.0783177	0.0535858	0.0475614	0.0326588	0.0456589	0.0590818	0.0419597	0.0171612	0.00811078
C. singaporensis	K03526	0.0539029	0.054537	0.075147	0.0856105	0.0462931	0.0596103	0.0611956	0.0638379	0.0120864	0.0199967
C. singaporensis	K03527	0.0954398	0.112562	0.0592932	0.106537	0.0910008	0.0913178	0.0890983	0.0962854	0.0271947	0.00888001
C. singaporensis	K03528	0.00190245	0.00285368	0.00253661	0.000634152	0.000317076	0.00221953	0.00243091	0.00105692	0.000484341	0.00101926
C. singaporensis	K03529	0.0824397	0.0691225	0.0716591	0.079269	0.08783	0.079269	0.0744071	0.0821226	0.0070711	0.00494272
C. singaporensis	K03530	0.0443906	0.0361466	0.0298051	0.0440735	0.0237807	0.0345613	0.0367808	0.0341385	0.00731339	0.010153
C. singaporensis	K03531	0.0611956	0.14744	0.120489	0.110659	0.140148	0.132538	0.109708	0.127782	0.0441214	0.0153086
C. singaporensis	K03534	0.00729274	0.0218782	0.00634152	0	0.00253661	0.00221953	0.0118375	0.00158538	0.00870853	0.0013821
C. singaporensis	K03535	0.00221953	0.0012683	0.00221953	0	0	0	0.00190245	0	0.000549191	0
C. singaporensis	K03536	0.0440735	0.0320247	0.0393174	0.0367808	0.020927	0.0263173	0.0384719	0.0280084	0.00606878	0.00806105
C. singaporensis	K03537	0	0	0.00380491	0.000634152	0	0.000634152	0.0012683	0.000422768	0.00219677	0.000366128
C. singaporensis	K03538	0.0012683	0.0152196	0.012683	0.00856105	0.0440735	0.0390003	0.00972366	0.030545	0.00743158	0.0192069
C. singaporensis	K03540	0	0.000634152	0.00285368	0.00158538	0.000951227	0.000951227	0.00116261	0.00116261	0.00149844	0.000366128
C. singaporensis	K03543	0.0079269	0.0104635	0.0079269	0.00443906	0.000951227	0.0012683	0.00877243	0.00221953	0.00146451	0.0019287
C. singaporensis	K03544	0.0716591	0.0516834	0.0570736	0.0611956	0.03361	0.0402686	0.0601387	0.0450248	0.0103346	0.0143947
C. singaporensis	K03545	0.0491467	0.0472443	0.0478784	0.0494638	0.0488297	0.0605615	0.0480898	0.0529517	0.000968683	0.00659792
C. singaporensis	K03546	0.0177562	0.0361466	0.0263173	0.0107806	0.0507321	0.0453418	0.0267401	0.0356182	0.00920248	0.0216782
C. singaporensis	K03547	0.012683	0.0139513	0.0107806	0	0.000951227	0.00221953	0.0124716	0.00105692	0.00159591	0.00111353
C. singaporensis	K03548	0.0114147	0.00317076	0.00729274	0.0193416	0.00951227	0.00951227	0.00729274	0.0127887	0.00412199	0.00567498
C. singaporensis	K03549	0.00443906	0	0.000951227	0	0	0.000634152	0.00179676	0.000211384	0.0023372	0.000366128
C. singaporensis	K03550	0.054537	0.0450248	0.0592932	0.0602444	0.0450248	0.0491467	0.0529517	0.051472	0.00726512	0.00787174
C. singaporensis	K03551	0.062781	0.0808543	0.0732445	0.0767323	0.0570736	0.062781	0.0722933	0.065529	0.00907413	0.0101133
C. singaporensis	K03552	0	0.00158538	0.00507321	0	0.000951227	0	0.00221953	0.000317076	0.00259538	0.000549191
C. singaporensis	K03553	0.0688054	0.08783	0.0558053	0.0745128	0.0707079	0.0868788	0.0708136	0.0773665	0.0161065	0.00845469
C. singaporensis	K03555	0.0897325	0.16266	0.167099	0.163294	0.124928	0.12683	0.13983	0.138351	0.0434429	0.0216225
C. singaporensis	K03556	0.000951227	0.00221953	0.00380491	0.000951227	0.00348783	0.00158538	0.00232522	0.00200815	0.00142977	0.00132009
C. singaporensis	K03557	0.00507321	0.00253661	0.00221953	0.00570736	0.00729274	0.00665859	0.00327645	0.0065529	0.0015641	0.000797957
C. singaporensis	K03558	0.0155367	0.0110977	0.0117318	0.0345613	0.00697567	0.00887812	0.0127887	0.016805	0.00240086	0.0154068
C. singaporensis	K03559	0.0656347	0.0618298	0.0561224	0.0399516	0.0225124	0.0320247	0.0611956	0.0314962	0.00478774	0.00873159
C. singaporensis	K03560	0.033293	0.0240978	0.0279027	0.0440735	0.0149026	0.0158538	0.0284311	0.0249433	0.00462032	0.0165741
C. singaporensis	K03561	0.0726104	0.0526346	0.0520004	0.0491467	0.0329759	0.033293	0.0590818	0.0384719	0.0117204	0.00924608
C. singaporensis	K03562	0.0370979	0.0187075	0.0269514	0.0447077	0.0171221	0.0158538	0.0275856	0.0258945	0.00921158	0.016305
C. singaporensis	K03563	0.00634152	0.00570736	0.00539029	0.00285368	0.00412199	0.00253661	0.00581306	0.00317076	0.000484341	0.000838904
C. singaporensis	K03564	0.0561224	0.0447077	0.0494638	0.0399516	0.0662688	0.0640493	0.050098	0.0567566	0.00573373	0.0145958
C. singaporensis	K03565	0.00285368	0.0107806	0.0104635	0.00729274	0.0079269	0.00760982	0.00803259	0.00760982	0.00448786	0.000317076
C. singaporensis	K03566	0.012366	0.00412199	0.00634152	0.0218782	0.00443906	0.00285368	0.00760982	0.00972366	0.00426582	0.010556
C. singaporensis	K03567	0.00317076	0.00348783	0.00221953	0	0	0	0.00295937	0	0.000660046	0
C. singaporensis	K03568	0.0481955	0.0272685	0.0364637	0.0313905	0.0164879	0.0139513	0.0373093	0.0206099	0.0104891	0.00942201
C. singaporensis	K03569	0.0735616	0.045976	0.0431223	0.0548541	0.0355125	0.0339271	0.05422	0.0414312	0.016811	0.0116515
C. singaporensis	K03570	0.0358296	0.0282197	0.0244148	0.0409028	0.0199758	0.0199758	0.029488	0.0269514	0.0058121	0.0120822
C. singaporensis	K03571	0.0114147	0.0079269	0.0104635	0.0199758	0.0079269	0.00824397	0.00993504	0.0120489	0.00180297	0.00686672
C. singaporensis	K03572	0.0596103	0.107172	0.101464	0.0881471	0.0697567	0.0948057	0.0894154	0.0842365	0.0259693	0.0129743
C. singaporensis	K03573	0	0.000317076	0.00158538	0.000317076	0	0	0.000634152	0.000105692	0.000838904	0.000183064
C. singaporensis	K03574	0.0282197	0.0228295	0.0298051	0.0494638	0.0263173	0.0275856	0.0269514	0.0344556	0.0036567	0.013013
C. singaporensis	K03575	0.0462931	0.0313905	0.0320247	0.0516834	0.0212441	0.0202929	0.0365694	0.0310734	0.0084269	0.0178551
C. singaporensis	K03576	0.00507321	0.00348783	0.00253661	0.00190245	0.00190245	0.00190245	0.00369922	0.00190245	0.00128145	0
C. singaporensis	K03578	0.0145855	0.0110977	0.0114147	0.00824397	0.00634152	0.0091952	0.012366	0.0079269	0.0019287	0.00145302
C. singaporensis	K03579	0.00221953	0.00253661	0.00285368	0.00158538	0.000951227	0	0.00253661	0.000845535	0.000317076	0.000797957
C. singaporensis	K03580	0.00253661	0.000634152	0	0	0	0	0.00105692	0	0.00132009	0
C. singaporensis	K03581	0.041854	0.0282197	0.033293	0.0282197	0.0171221	0.0155367	0.0344556	0.0202929	0.00689108	0.00691051
C. singaporensis	K03582	0.00729274	0.012683	0.0107806	0.00253661	0.00158538	0.00190245	0.0102521	0.00200815	0.00273373	0.000484341
C. singaporensis	K03583	0.00570736	0.00856105	0.0079269	0.00158538	0.00348783	0.00380491	0.00739844	0.00295937	0.00149844	0.00120043
C. singaporensis	K03584	0.0434394	0.0462931	0.0393174	0.0456589	0.0447077	0.0326588	0.0430166	0.0410085	0.003507	0.00724664
C. singaporensis	K03585	0.0202929	0.0202929	0.0152196	0.0149026	0.00412199	0.00190245	0.0186018	0.00697567	0.00292902	0.00695402
C. singaporensis	K03586	0.00443906	0.00253661	0.00412199	0.00475614	0.000317076	0	0.00369922	0.00169107	0.00101926	0.00265916
C. singaporensis	K03587	0.0732445	0.0456589	0.0472443	0.0599273	0.0339271	0.0361466	0.0553826	0.0433337	0.0154892	0.0144133
C. singaporensis	K03588	0.058659	0.045976	0.0393174	0.045976	0.0326588	0.0247319	0.0479841	0.0344556	0.00982594	0.0107354
C. singaporensis	K03589	0.0190245	0.00665859	0.00951227	0.0247319	0.00887812	0.0142684	0.0117318	0.0159595	0.00647487	0.00806105
C. singaporensis	K03590	0.0428052	0.0650005	0.0310734	0.0615127	0.0301222	0.0275856	0.0462931	0.0397402	0.0172304	0.0188982
C. singaporensis	K03592	0.045976	0.0275856	0.0266344	0.0202929	0.016805	0.0149026	0.0333987	0.0173335	0.0109027	0.00273373
C. singaporensis	K03593	0.091952	0.111928	0.101464	0.0890983	0.101464	0.0998789	0.101781	0.0968138	0.00999166	0.00672868
C. singaporensis	K03594	0.0329759	0.0266344	0.0453418	0.0516834	0.0415369	0.0260002	0.034984	0.0397402	0.00951404	0.0129355
C. singaporensis	K03595	0.0513663	0.0339271	0.0329759	0.0564395	0.0370979	0.0393174	0.0394231	0.0442849	0.010354	0.0105845
C. singaporensis	K03596	0.0913178	0.133172	0.149343	0.134757	0.0748299	0.114781	0.124611	0.108123	0.0299448	0.0305135
C. singaporensis	K03597	0.00221953	0.00221953	0.0012683	0.00190245	0.000317076	0.0012683	0.00190245	0.00116261	0.000549191	0.000797957
C. singaporensis	K03598	0.00539029	0.00285368	0.00348783	0.00317076	0.000951227	0	0.0039106	0.001374	0.00132009	0.00162711
C. singaporensis	K03599	0.0107806	0.0107806	0.00824397	0.0263173	0.00729274	0.0107806	0.00993504	0.0147969	0.00146451	0.0101282
C. singaporensis	K03600	0.00380491	0.00507321	0.00475614	0.0139513	0.0091952	0.0117318	0.00454475	0.0116261	0.000660046	0.00237983
C. singaporensis	K03601	0.0618298	0.0726104	0.0951227	0.0824397	0.0564395	0.0643664	0.076521	0.0677485	0.0169875	0.013326
C. singaporensis	K03602	0.0329759	0.020927	0.0298051	0.0358296	0.0183904	0.0149026	0.0279027	0.0230408	0.00624567	0.0112118
C. singaporensis	K03605	0.000951227	0.0012683	0.000317076	0	0	0	0.000845535	0	0.000484341	0
C. singaporensis	K03606	0.00158538	0.0155367	0.00539029	0.016805	0.00982935	0.0079269	0.00750413	0.0115204	0.00721188	0.0046744
C. singaporensis	K03608	0.0139513	0.00760982	0.00697567	0.00158538	0.00634152	0.00697567	0.00951227	0.00496752	0.00385739	0.00294613
C. singaporensis	K03609	0.0171221	0.0104635	0.00665859	0.00665859	0.0193416	0.0177562	0.0114147	0.0145855	0.00529621	0.00691051
C. singaporensis	K03610	0.0142684	0.00729274	0.00760982	0.00221953	0.0079269	0.00697567	0.00972366	0.00570736	0.00393906	0.00305777
C. singaporensis	K03611	0.00475614	0.00856105	0.00697567	0.0139513	0.00856105	0.016805	0.00676428	0.0131058	0.00191124	0.00418652
C. singaporensis	K03612	0.00158538	0.00158538	0	0.00729274	0.00380491	0.000634152	0.00105692	0.0039106	0.000915319	0.00333055
C. singaporensis	K03613	0.00348783	0.00348783	0.00158538	0.0139513	0.00729274	0.0079269	0.00285368	0.00972366	0.00109838	0.00367498
C. singaporensis	K03614	0.00253661	0.000317076	0.00221953	0.0117318	0.00348783	0.00507321	0.00169107	0.00676428	0.00120043	0.00437442
C. singaporensis	K03615	0.000634152	0.00348783	0.000951227	0.00665859	0.00443906	0.00317076	0.00169107	0.00475614	0.0015641	0.0017654
C. singaporensis	K03616	0.00158538	0.00539029	0.00253661	0.0218782	0.00317076	0.00443906	0.00317076	0.00982935	0.00198014	0.0104539
C. singaporensis	K03617	0.00475614	0.00380491	0.000951227	0.0231465	0.00539029	0.00475614	0.00317076	0.0110977	0.00198014	0.0104395
C. singaporensis	K03621	0.0516834	0.0697567	0.0469272	0.0716591	0.0412199	0.0345613	0.0561224	0.0491467	0.0120447	0.0197785
C. singaporensis	K03622	0.00317076	0.0317076	0.0301222	0.0196587	0.0808543	0.10622	0.0216668	0.0689111	0.0160377	0.0444996
C. singaporensis	K03624	0.0402686	0.0437565	0.0551712	0.0440735	0.0231465	0.0323417	0.0463988	0.0331873	0.00779474	0.0104891
C. singaporensis	K03625	0.0443906	0.0323417	0.0434394	0.0329759	0.025049	0.0345613	0.0400572	0.030862	0.00669873	0.00509628
C. singaporensis	K03626	0	0.0136343	0.0117318	0.00856105	0.041854	0.037732	0.00845535	0.0293824	0.00738408	0.0181492
C. singaporensis	K03627	0	0.0012683	0.00253661	0.000317076	0	0	0.0012683	0.000105692	0.0012683	0.000183064
C. singaporensis	K03628	0.0833909	0.10083	0.0944886	0.0887812	0.0488297	0.0548541	0.0929032	0.064155	0.00882702	0.0215386
C. singaporensis	K03629	0.0675371	0.0802202	0.0643664	0.0735616	0.0596103	0.0520004	0.0707079	0.0617241	0.00838904	0.0109349
C. singaporensis	K03630	0.0240978	0.0358296	0.0523175	0.0380491	0.03361	0.0240978	0.0374149	0.031919	0.0141765	0.00712774
C. singaporensis	K03631	0.066903	0.0424882	0.0485126	0.0656347	0.0304393	0.0313905	0.0526346	0.0424882	0.0127187	0.0200511
C. singaporensis	K03634	0.00665859	0.00697567	0.0079269	0.012683	0.00570736	0.00760982	0.00718705	0.00866674	0.000660046	0.00360594
C. singaporensis	K03635	0.0532687	0.0599273	0.0342442	0.050098	0.0367808	0.0298051	0.0491467	0.0388946	0.0133285	0.0103102
C. singaporensis	K03636	0.0539029	0.03361	0.0301222	0.0190245	0.0282197	0.0171221	0.0392117	0.0214555	0.0128419	0.00593477
C. singaporensis	K03637	0.0405857	0.0393174	0.0370979	0.0298051	0.0237807	0.0215612	0.0390003	0.025049	0.0017654	0.00426582
C. singaporensis	K03638	0.037732	0.0313905	0.025049	0.0193416	0.0142684	0.0164879	0.0313905	0.0166993	0.00634152	0.0025432
C. singaporensis	K03639	0.0713421	0.0767323	0.0735616	0.0865617	0.0589761	0.0681713	0.0738787	0.0712364	0.0027091	0.0140459
C. singaporensis	K03640	0.0196587	0.012683	0.0215612	0.0386832	0.0120489	0.0130001	0.0179676	0.0212441	0.0046744	0.0151103
C. singaporensis	K03641	0.10844	0.188343	0.164879	0.120806	0.136026	0.133489	0.153887	0.130107	0.04107	0.00815405
C. singaporensis	K03642	0.0183904	0.00634152	0.00982935	0.0107806	0.00253661	0.00475614	0.0115204	0.00602444	0.00619989	0.00426582
C. singaporensis	K03643	0.00380491	0.0012683	0.00570736	0.0266344	0.00412199	0.000634152	0.00359353	0.0104635	0.00222707	0.0141125
C. singaporensis	K03644	0.0732445	0.101147	0.0700738	0.0856105	0.075147	0.0906837	0.0814885	0.0838137	0.0170986	0.00792267
C. singaporensis	K03646	0.0174392	0.0256831	0.0279027	0.0244148	0.0551712	0.0488297	0.023675	0.0428052	0.00551323	0.0162391
C. singaporensis	K03648	0.00951227	0.00412199	0.00634152	0.012366	0.00697567	0.00697567	0.00665859	0.00877243	0.0027091	0.00311208
C. singaporensis	K03649	0.00380491	0.00697567	0.00729274	0.0139513	0.00729274	0.00951227	0.00602444	0.0102521	0.0019287	0.00339039
C. singaporensis	K03650	0.0707079	0.0402686	0.0393174	0.0615127	0.029488	0.0298051	0.050098	0.0402686	0.0178551	0.0183986
C. singaporensis	K03651	0.012683	0.00507321	0.00697567	0.00221953	0.00824397	0.00824397	0.00824397	0.00623582	0.00396028	0.00347821
C. singaporensis	K03652	0.0196587	0.033293	0.0447077	0.0234636	0.0656347	0.0650005	0.0325531	0.0513663	0.0125409	0.0241665
C. singaporensis	K03653	0.00380491	0.00221953	0.000951227	0.000951227	0	0.000951227	0.00232522	0.000634152	0.00142977	0.000549191
C. singaporensis	K03654	0.192148	0.167733	0.187392	0.208002	0.121123	0.140148	0.182424	0.156424	0.0129433	0.0456692
C. singaporensis	K03655	0.311686	0.324369	0.368759	0.392223	0.267929	0.256197	0.334938	0.30545	0.0299688	0.0753763
C. singaporensis	K03656	0.000951227	0.00158538	0	0	0	0.000634152	0.000845535	0.000211384	0.000797957	0.000366128
C. singaporensis	K03657	0.168684	0.201026	0.19088	0.272685	0.177245	0.210538	0.186863	0.220156	0.0165407	0.0484414
C. singaporensis	K03658	0.0443906	0.0177562	0.0339271	0.0301222	0.0193416	0.0120489	0.0320247	0.0205042	0.0134187	0.00909258
C. singaporensis	K03660	0.00665859	0.020927	0.0244148	0.00982935	0.0811714	0.083708	0.0173335	0.0582363	0.00940777	0.0419408
C. singaporensis	K03664	0.0554883	0.0434394	0.0462931	0.0580249	0.054537	0.0532687	0.0484069	0.0552769	0.00629644	0.00246287
C. singaporensis	K03665	0.0611956	0.0491467	0.0551712	0.0621469	0.0707079	0.0659518	0.0551712	0.0662688	0.00602444	0.00428932
C. singaporensis	K03666	0.0215612	0.00697567	0.0139513	0.0244148	0.0120489	0.012366	0.0141627	0.0162766	0.00729504	0.00704974
C. singaporensis	K03667	0.0412199	0.0304393	0.0374149	0.0526346	0.0190245	0.0199758	0.036358	0.030545	0.00546745	0.0191361
C. singaporensis	K03670	0	0	0.000634152	0	0.000317076	0	0.000211384	0.000105692	0.000366128	0.000183064
C. singaporensis	K03671	0.0729274	0.0906837	0.0859275	0.0637322	0.13666	0.123025	0.0831796	0.107806	0.00919155	0.0387728
C. singaporensis	K03673	0.00665859	0.00729274	0.0101464	0.03361	0.0206099	0.0155367	0.00803259	0.0232522	0.00185789	0.00932188
C. singaporensis	K03675	0	0	0.000634152	0.00253661	0.00190245	0.00285368	0.000211384	0.00243091	0.000366128	0.000484341
C. singaporensis	K03676	0.0237807	0.00634152	0.00982935	0.0247319	0.0152196	0.0142684	0.0133172	0.0180733	0.00922794	0.00578609
C. singaporensis	K03679	0.00158538	0.0171221	0.0193416	0.0079269	0.0431223	0.0431223	0.012683	0.0313905	0.00967471	0.0203201
C. singaporensis	K03683	0.00507321	0.00634152	0.00729274	0.000951227	0.00190245	0.0012683	0.00623582	0.001374	0.00111353	0.000484341
C. singaporensis	K03684	0.0551712	0.058659	0.0700738	0.0697567	0.0440735	0.0558053	0.0613013	0.0565452	0.00779474	0.0128575
C. singaporensis	K03685	0.0443906	0.0263173	0.025049	0.0504151	0.0326588	0.0231465	0.031919	0.0354068	0.0108194	0.0138404
C. singaporensis	K03686	0.107489	0.134123	0.151562	0.142367	0.17566	0.165831	0.131058	0.161286	0.0221961	0.0171054
C. singaporensis	K03687	0.0494638	0.0592932	0.0694396	0.0776836	0.0773665	0.0770494	0.0593989	0.0773665	0.00998831	0.000317076
C. singaporensis	K03688	0.0298051	0.0142684	0.0253661	0.0564395	0.012683	0.012366	0.0231465	0.0271628	0.00800263	0.0253548
C. singaporensis	K03689	0	0.00380491	0	0.000634152	0	0	0.0012683	0.000211384	0.00219677	0.000366128
C. singaporensis	K03690	0.00348783	0.00285368	0.000951227	0.000951227	0.000317076	0	0.00243091	0.000422768	0.00132009	0.000484341
C. singaporensis	K03694	0.0516834	0.0339271	0.0348783	0.0659518	0.025049	0.0301222	0.0401629	0.0403743	0.00998831	0.0222955
C. singaporensis	K03695	0.0948057	0.0840251	0.106855	0.114147	0.0592932	0.0643664	0.0952284	0.079269	0.0114206	0.0303118
C. singaporensis	K03696	0.0716591	0.164245	0.106537	0.0808543	0.122391	0.102098	0.114147	0.101781	0.0467598	0.0207703
C. singaporensis	K03698	0.00348783	0.00253661	0.000317076	0	0	0.00158538	0.00211384	0.00052846	0.00162711	0.000915319
C. singaporensis	K03699	0.0247319	0.058659	0.0516834	0.0450248	0.0244148	0.029171	0.0450248	0.0328702	0.0179169	0.0107915
C. singaporensis	K03701	0.182002	0.252392	0.241612	0.17566	0.172172	0.253978	0.225335	0.200603	0.0379132	0.0462565
C. singaporensis	K03702	0.0932203	0.138879	0.135708	0.161392	0.109391	0.162343	0.122603	0.144375	0.0254952	0.0303008
C. singaporensis	K03703	0.0986106	0.151879	0.137294	0.129684	0.118586	0.182953	0.129261	0.143741	0.0275278	0.0344087
C. singaporensis	K03704	0.0247319	0.0326588	0.0253661	0.03361	0.0424882	0.0358296	0.0275856	0.0373093	0.00440496	0.00462032
C. singaporensis	K03705	0.0497809	0.0266344	0.0323417	0.0402686	0.029171	0.0301222	0.0362523	0.0331873	0.0120586	0.00615105
C. singaporensis	K03707	0.0145855	0.0110977	0.0114147	0.0012683	0.00221953	0.00507321	0.012366	0.00285368	0.0019287	0.00198014
C. singaporensis	K03709	0.0237807	0.0466101	0.0504151	0.020927	0.102098	0.0989276	0.0402686	0.0739844	0.0144052	0.0459764
C. singaporensis	K03710	0.0221953	0.00570736	0.0152196	0.0320247	0.00887812	0.0104635	0.0143741	0.0171221	0.00827643	0.0129303
C. singaporensis	K03711	0.0694396	0.050098	0.0605615	0.0653176	0.0532687	0.0507321	0.060033	0.0564395	0.00968163	0.00779259
C. singaporensis	K03715	0.00158538	0	0	0	0	0	0.00052846	0	0.000915319	0
C. singaporensis	K03716	0.00412199	0.00380491	0.00602444	0.00443906	0.00443906	0.00665859	0.00465045	0.0051789	0.00120043	0.00128145
C. singaporensis	K03717	0	0.0012683	0.000317076	0	0	0	0.00052846	0	0.000660046	0
C. singaporensis	K03718	0.00887812	0.0317076	0.0320247	0.0149026	0.0979764	0.0871958	0.0242035	0.0666916	0.0132731	0.0451734
C. singaporensis	K03719	0.0101464	0.0206099	0.0221953	0.0472443	0.0504151	0.0462931	0.0176506	0.0479841	0.00654693	0.00215829
[truncated: 7,543 more rows]

## Sheet: Fig1b
		Control	Control	Control	Seep	Seep	Seep
Species	COG ID	co14ic	co15ic	co6ic	co35is	co46is	co52is	Mean Control C. singaporensis	Mean Seep C. singaporensis	SD Control	SD Seep
C. singaporensis	COG0001	0.10002	0.089213	0.0830049	0.0632309	0.0908226	0.0938117	0.0907459	0.0826217	0.00861038	0.0168593
C. singaporensis	COG0002	0.0593221	0.0687492	0.0915123	0.0531139	0.0712785	0.0669098	0.0731945	0.0637674	0.0165491	0.00948121
C. singaporensis	COG0003	0.0029891	0.00551833	0.00781764	0.00183944	0.00252924	0.0029891	0.00544169	0.00245259	0.00241518	0.000578646
C. singaporensis	COG0004	0.0839246	0.0703587	0.0731179	0.0593221	0.0680594	0.0634608	0.0758004	0.0636141	0.00716975	0.0043707
C. singaporensis	COG0005	0.0441467	0.036329	0.0370188	0.0418474	0.0510446	0.0501249	0.0391648	0.0476723	0.00432815	0.00506543
C. singaporensis	COG0006	0.155433	0.135199	0.160721	0.179116	0.13198	0.13221	0.150451	0.147769	0.0134707	0.0271477
C. singaporensis	COG0007	0.0324202	0.026442	0.0266719	0.0400079	0.0744975	0.0443766	0.0285114	0.0529607	0.00338709	0.0187789
C. singaporensis	COG0008	0.115885	0.115655	0.128991	0.143017	0.108297	0.128991	0.120177	0.126768	0.00763402	0.0174661
C. singaporensis	COG0009	0.0411576	0.0588622	0.0671397	0.0675996	0.0698989	0.0740376	0.0557198	0.070512	0.0132731	0.00326253
C. singaporensis	COG0010	0.0544935	0.0420773	0.049665	0.0639207	0.0749573	0.0703587	0.0487453	0.0697456	0.00625901	0.00554382
C. singaporensis	COG0011	0.00482854	0.00620812	0.00413875	0	0.00206937	0.00114965	0.00505847	0.00107301	0.00105367	0.00103681
C. singaporensis	COG0012	0.0685193	0.0830049	0.108987	0.104848	0.147615	0.114046	0.0868371	0.12217	0.0205043	0.0225113
C. singaporensis	COG0013	0.0779464	0.114735	0.104618	0.158192	0.144856	0.138648	0.0991001	0.147232	0.0190051	0.00998633
C. singaporensis	COG0014	0.042997	0.062771	0.0620812	0.0443766	0.0386283	0.0443766	0.0559498	0.0424605	0.0112227	0.00331876
C. singaporensis	COG0015	0.072658	0.0800158	0.0871437	0.106458	0.0951912	0.104159	0.0799392	0.101936	0.00724312	0.00595308
C. singaporensis	COG0016	0.0480555	0.0744975	0.0715084	0.0579425	0.0774866	0.0744975	0.0646871	0.0699755	0.0144808	0.0105275
C. singaporensis	COG0017	0.0273617	0.0432269	0.0439167	0.0211536	0.076107	0.072658	0.0381685	0.0566396	0.00936526	0.0307801
C. singaporensis	COG0018	0.0715084	0.0931219	0.13152	0.110367	0.0995599	0.103469	0.0987168	0.104465	0.0303946	0.00547183
C. singaporensis	COG0019	0.056333	0.0611615	0.0807056	0.0784063	0.0547235	0.0712785	0.0660667	0.0681361	0.0129055	0.0121501
C. singaporensis	COG0020	0.0379385	0.0469058	0.0609316	0.0671397	0.0680594	0.0738077	0.048592	0.0696689	0.0115889	0.00361364
C. singaporensis	COG0021	0.0535738	0.0899028	0.0949613	0.109447	0.0692091	0.0823151	0.0794793	0.0869904	0.0225769	0.0205223
C. singaporensis	COG0022	0.0878335	0.0756471	0.0843845	0.0807056	0.0767968	0.0579425	0.0826217	0.071815	0.0062815	0.0121718
C. singaporensis	COG0023	0.0103469	0.0156353	0.0151754	0.00689792	0.0360991	0.03311	0.0137192	0.025369	0.00292955	0.0160661
C. singaporensis	COG0024	0.0549534	0.0646105	0.0579425	0.0784063	0.0857641	0.0823151	0.0591688	0.0821618	0.00494395	0.00368128
C. singaporensis	COG0025	0.0160951	0.0142557	0.0167849	0.013336	0.0436868	0.0418474	0.0157119	0.0329567	0.00130744	0.0170169
C. singaporensis	COG0026	0.0257522	0.0604717	0.0531139	0.0531139	0.0809355	0.0687492	0.046446	0.0675996	0.018295	0.0139464
C. singaporensis	COG0027	0.00321903	0.000689792	0.00206937	0.000459861	0.000919722	0.000229931	0.00199273	0.000536505	0.00126636	0.000351225
C. singaporensis	COG0028	0.312016	0.337768	0.336388	0.325582	0.257292	0.276147	0.328724	0.28634	0.0144862	0.0352674
C. singaporensis	COG0029	0.0349494	0.0195441	0.0167849	0.0360991	0.0255223	0.0186244	0.0237595	0.0267486	0.00978849	0.00880166
C. singaporensis	COG0030	0.0480555	0.0664499	0.0584024	0.0685193	0.0742676	0.0820852	0.0576359	0.0749573	0.00922114	0.0068092
C. singaporensis	COG0031	0.0857641	0.0882933	0.0756471	0.0933518	0.0871437	0.089443	0.0832348	0.0899795	0.00669173	0.00313864
C. singaporensis	COG0033	0.0156353	0.00689792	0.0082775	0.0135659	0.00689792	0.00574826	0.0102702	0.00873736	0.00469719	0.00422096
C. singaporensis	COG0034	0.0632309	0.0885232	0.0869137	0.096111	0.09933	0.119334	0.079556	0.104925	0.0141608	0.0125819
C. singaporensis	COG0035	0.0188543	0.00620812	0.0103469	0.0174747	0.00735778	0.0126462	0.0118031	0.0124929	0.00644763	0.00506021
C. singaporensis	COG0036	0.0436868	0.0519643	0.062771	0.0586323	0.0765669	0.0797859	0.0528074	0.0716617	0.00957001	0.011398
C. singaporensis	COG0037	0.0508146	0.06622	0.0515044	0.0646105	0.0698989	0.0846144	0.0561797	0.0730413	0.00870199	0.0103656
C. singaporensis	COG0038	0.0278216	0.00965708	0.0181645	0.0340297	0.0140258	0.0121863	0.0185477	0.0200806	0.00908832	0.0121153
C. singaporensis	COG0039	0.0517344	0.0671397	0.0807056	0.0756471	0.0853042	0.0866838	0.0665266	0.0825451	0.0144954	0.00601346
C. singaporensis	COG0040	0.0432269	0.0531139	0.0609316	0.0482854	0.0682894	0.0655302	0.0524242	0.0607017	0.00887246	0.0108409
C. singaporensis	COG0041	0.0358692	0.0459861	0.0388583	0.0459861	0.0531139	0.0524242	0.0402378	0.0505081	0.00519765	0.0039313
C. singaporensis	COG0042	0.0324202	0.0303508	0.0273617	0.036329	0.0521942	0.0480555	0.0300443	0.0455262	0.00254313	0.00822946
C. singaporensis	COG0043	0.0602418	0.120484	0.0963409	0.0721982	0.191532	0.115655	0.0923554	0.126462	0.030318	0.0603965
C. singaporensis	COG0044	0.207397	0.139568	0.137728	0.134969	0.171988	0.16693	0.161565	0.157962	0.039703	0.0200726
C. singaporensis	COG0045	0.0508146	0.0742676	0.0896729	0.0850743	0.0698989	0.0802457	0.071585	0.0784063	0.0195675	0.00775313
C. singaporensis	COG0046	0.0567928	0.102089	0.0896729	0.0908226	0.101629	0.101399	0.0828516	0.0979504	0.0234059	0.00617397
C. singaporensis	COG0047	0.0381685	0.0538037	0.0512745	0.0620812	0.0655302	0.072888	0.0477489	0.0668331	0.00839273	0.00551993
C. singaporensis	COG0048	0.0404678	0.0475956	0.059552	0.0574826	0.0666798	0.0634608	0.0492051	0.0625411	0.00964339	0.00466708
C. singaporensis	COG0049	0.0423072	0.0600119	0.0544935	0.056333	0.0696689	0.069439	0.0522709	0.065147	0.00905918	0.00763402
C. singaporensis	COG0050	0.0942715	0.107148	0.0984103	0.141867	0.0841546	0.0811655	0.0999431	0.102396	0.00657349	0.0342159
C. singaporensis	COG0051	0.0459861	0.0613914	0.0503548	0.0533439	0.0765669	0.063001	0.0525774	0.0643039	0.00793954	0.0116662
C. singaporensis	COG0052	0.0478255	0.0572527	0.0517344	0.0650703	0.0671397	0.0818553	0.0522709	0.0713551	0.00473642	0.00915208
C. singaporensis	COG0053	0.00804757	0.0179346	0.0177046	0.0170149	0.03311	0.0301209	0.0145623	0.0267486	0.00564307	0.00856112
C. singaporensis	COG0054	0.0317304	0.0455262	0.0473657	0.0505847	0.0565629	0.0701288	0.0415408	0.0590921	0.00854566	0.0100145
C. singaporensis	COG0055	0.0671397	0.0758771	0.0680594	0.0703587	0.0673696	0.0579425	0.0703587	0.0652236	0.00480109	0.00648034
C. singaporensis	COG0056	0.0685193	0.0763369	0.0655302	0.082775	0.0623112	0.0740376	0.0701288	0.0730413	0.00558026	0.0102682
C. singaporensis	COG0057	0.0623112	0.0687492	0.0724281	0.0680594	0.0756471	0.0846144	0.0678295	0.076107	0.0051208	0.00828707
C. singaporensis	COG0058	0.0275917	0.0124162	0.0144856	0.00344896	0.00758771	0.00942715	0.0181645	0.00682127	0.00822946	0.00306191
C. singaporensis	COG0059	0.0535738	0.0673696	0.0581724	0.0625411	0.0765669	0.0788662	0.0597053	0.072658	0.00702449	0.00883663
C. singaporensis	COG0060	0.096111	0.124622	0.117724	0.158192	0.145086	0.147615	0.112819	0.150298	0.0148752	0.00695263
C. singaporensis	COG0061	0.0535738	0.069439	0.0669098	0.0689792	0.09933	0.104159	0.0633075	0.0908226	0.00852398	0.0190704
C. singaporensis	COG0062	0.0360991	0.0312706	0.0301209	0.0319603	0.0473657	0.0503548	0.0324968	0.0432269	0.00317215	0.00987096
C. singaporensis	COG0063	0.0374787	0.0416174	0.0540337	0.0450664	0.0625411	0.0556432	0.0443766	0.0544169	0.00861549	0.00880166
C. singaporensis	COG0064	0.0655302	0.102089	0.0887532	0.0935817	0.0988701	0.115655	0.0854575	0.102702	0.018501	0.0115248
C. singaporensis	COG0065	0.0687492	0.107148	0.101859	0.0846144	0.162101	0.125082	0.0925854	0.123933	0.0208114	0.0387561
C. singaporensis	COG0066	0.0547235	0.0721982	0.0905926	0.0526541	0.10048	0.0899028	0.0725048	0.0810122	0.0179365	0.0251218
C. singaporensis	COG0067	0.0712785	0.0505847	0.0473657	0.0544935	0.076107	0.06622	0.0564096	0.0656068	0.012977	0.0108198
C. singaporensis	COG0068	0	0.00367889	0.0029891	0.00183944	0.0029891	0.00206937	0.00222266	0.00229931	0.00195554	0.000608339
C. singaporensis	COG0069	0.0938117	0.0489752	0.0531139	0.0809355	0.0542636	0.0549534	0.0653003	0.0633842	0.0247781	0.0152038
C. singaporensis	COG0070	0.0636908	0.0367889	0.0312706	0.0538037	0.0271318	0.0321903	0.0439167	0.0377086	0.0173457	0.0141664
C. singaporensis	COG0071	0.0544935	0.0710485	0.072658	0.0715084	0.136349	0.1329	0.0660667	0.113586	0.0100549	0.0364808
C. singaporensis	COG0072	0.063001	0.0940416	0.0965708	0.0991001	0.119794	0.104159	0.0845378	0.107684	0.0186943	0.010788
C. singaporensis	COG0073	0.0480555	0.0471358	0.0505847	0.072888	0.0680594	0.0632309	0.048592	0.0680594	0.00178597	0.00482854
C. singaporensis	COG0074	0.046216	0.0673696	0.0625411	0.0671397	0.0616214	0.0671397	0.0587089	0.0653003	0.0110853	0.00318601
C. singaporensis	COG0075	0.0853042	0.0816253	0.0880634	0.079326	0.0880634	0.0933518	0.0849976	0.0869137	0.00322996	0.0070832
C. singaporensis	COG0076	0.0443766	0.0471358	0.0512745	0.0358692	0.0294311	0.0478255	0.0475956	0.0377086	0.00347187	0.00933416
C. singaporensis	COG0077	0.0636908	0.0613914	0.0512745	0.042997	0.0655302	0.063001	0.0587856	0.0571761	0.00660559	0.0123444
C. singaporensis	COG0078	0.0600119	0.0643805	0.0618513	0.0671397	0.0689792	0.0767968	0.0620812	0.0709719	0.0021934	0.00512767
C. singaporensis	COG0079	0.0986402	0.113586	0.10002	0.120484	0.127611	0.125312	0.104082	0.124469	0.00825938	0.00363794
C. singaporensis	COG0080	0.036329	0.0613914	0.0547235	0.0588622	0.0682894	0.0756471	0.0508146	0.0675996	0.0129804	0.0084137
C. singaporensis	COG0081	0.0381685	0.056333	0.0602418	0.0685193	0.0671397	0.0731179	0.0515811	0.0695923	0.0117789	0.00313021
C. singaporensis	COG0082	0.0489752	0.0710485	0.0680594	0.0708186	0.104388	0.0721982	0.0626944	0.0824684	0.0119748	0.0189958
C. singaporensis	COG0083	0.0213835	0.0294311	0.03311	0.0126462	0.0549534	0.0498949	0.0279749	0.0391648	0.00599732	0.0231047
C. singaporensis	COG0084	0.0489752	0.0386283	0.0413875	0.0551833	0.0584024	0.0521942	0.042997	0.05526	0.00535792	0.00310477
C. singaporensis	COG0085	0.125312	0.203948	0.148305	0.190842	0.178426	0.180955	0.159189	0.183408	0.040432	0.00656142
C. singaporensis	COG0086	0.10071	0.167619	0.105308	0.142787	0.200959	0.193372	0.124546	0.179039	0.0373737	0.0316239
C. singaporensis	COG0087	0.0482854	0.0533439	0.0570228	0.0535738	0.0779464	0.0864539	0.052884	0.072658	0.00438679	0.017066
C. singaporensis	COG0088	0.0469058	0.0517344	0.0556432	0.0613914	0.0650703	0.0705887	0.0514278	0.0656835	0.00437674	0.00462917
C. singaporensis	COG0089	0.0388583	0.0533439	0.0526541	0.0577126	0.0593221	0.0579425	0.0482854	0.0583257	0.00817143	0.000870503
C. singaporensis	COG0090	0.0505847	0.0600119	0.0579425	0.0646105	0.079326	0.0756471	0.0561797	0.0731945	0.00495463	0.00765822
C. singaporensis	COG0091	0.0418474	0.0459861	0.0443766	0.0584024	0.0623112	0.063001	0.04407	0.0612382	0.00208634	0.00247998
C. singaporensis	COG0092	0.0489752	0.063001	0.0802457	0.0604717	0.0673696	0.0641506	0.064074	0.0639973	0.0156629	0.00345151
C. singaporensis	COG0093	0.0459861	0.0482854	0.0572527	0.0487453	0.0680594	0.0724281	0.0505081	0.0630776	0.00595308	0.0126029
C. singaporensis	COG0094	0.0432269	0.0489752	0.0524242	0.0618513	0.0641506	0.0786362	0.0482088	0.0682127	0.00464627	0.00909994
C. singaporensis	COG0095	0.0140258	0.00689792	0.00781764	0.00114965	0.00781764	0.00735778	0.00958044	0.00544169	0.00387713	0.00372412
C. singaporensis	COG0096	0.0423072	0.0455262	0.0505847	0.0567928	0.0717383	0.0581724	0.0461394	0.0622345	0.00417267	0.00825938
C. singaporensis	COG0097	0.042997	0.0613914	0.0510446	0.0648404	0.0602418	0.0710485	0.051811	0.0653769	0.00922114	0.00542331
C. singaporensis	COG0098	0.0360991	0.0517344	0.0498949	0.0604717	0.0657601	0.0643805	0.0459095	0.0635375	0.00854566	0.00274315
C. singaporensis	COG0099	0.0427671	0.0441467	0.0570228	0.0604717	0.0655302	0.0639207	0.0479788	0.0633075	0.00786259	0.00258438
C. singaporensis	COG0100	0.0450664	0.0498949	0.0485153	0.0597819	0.0452963	0.0609316	0.0478255	0.0553366	0.00248708	0.00871413
C. singaporensis	COG0101	0.0425371	0.0450664	0.0538037	0.056103	0.0349494	0.0459861	0.0471358	0.0456795	0.0059115	0.0105801
C. singaporensis	COG0102	0.036559	0.0446065	0.0485153	0.046446	0.0544935	0.0636908	0.0432269	0.0548767	0.00609641	0.00862878
C. singaporensis	COG0103	0.039778	0.0551833	0.06622	0.0618513	0.0784063	0.0678295	0.0537271	0.0693624	0.013281	0.00838327
C. singaporensis	COG0104	0.059552	0.076107	0.0922021	0.0767968	0.0742676	0.079326	0.0759537	0.0767968	0.0163256	0.00252924
C. singaporensis	COG0105	0.036559	0.0515044	0.0551833	0.0572527	0.0678295	0.0689792	0.0477489	0.0646871	0.00986381	0.00646401
C. singaporensis	COG0106	0.0400079	0.0489752	0.0549534	0.0570228	0.0788662	0.0981803	0.0479788	0.0780231	0.0075224	0.0205917
C. singaporensis	COG0107	0.0448365	0.0609316	0.0701288	0.0653003	0.0634608	0.0777165	0.0586323	0.0688259	0.012802	0.00775426
C. singaporensis	COG0108	0.0356392	0.0512745	0.0574826	0.0703587	0.0733478	0.0744975	0.0481321	0.0727347	0.0112556	0.00213642
C. singaporensis	COG0109	0.0567928	0.0733478	0.0738077	0.0717383	0.106228	0.106458	0.0679828	0.094808	0.00969351	0.0199793
C. singaporensis	COG0110	0.00620812	0.00390882	0.00367889	0.00459861	0.00183944	0.00321903	0.00459861	0.00321903	0.00139861	0.00137958
C. singaporensis	COG0111	0.177276	0.205788	0.206708	0.09933	0.104618	0.128301	0.196591	0.11075	0.0167329	0.0154282
C. singaporensis	COG0112	0.0650703	0.0765669	0.0942715	0.0880634	0.0940416	0.09933	0.0786362	0.0938117	0.0147102	0.00563682
C. singaporensis	COG0113	0.0441467	0.0379385	0.0434569	0.0531139	0.0521942	0.0510446	0.0418474	0.0521176	0.00340266	0.00103681
C. singaporensis	COG0114	0.0489752	0.0607017	0.0584024	0.0763369	0.056103	0.0632309	0.0560264	0.0652236	0.0062138	0.0102631
C. singaporensis	COG0115	0.122093	0.144166	0.125772	0.125082	0.129221	0.140947	0.130677	0.13175	0.011826	0.00822946
C. singaporensis	COG0116	0.00758771	0.00413875	0.0052884	0.000229931	0.000459861	0	0.00567162	0.000229931	0.00175612	0.000229931
C. singaporensis	COG0117	0.0404678	0.0275917	0.0328801	0.0452963	0.0266719	0.0340297	0.0336465	0.0353327	0.00647218	0.0093803
C. singaporensis	COG0118	0.0494351	0.0567928	0.0604717	0.042997	0.076107	0.0698989	0.0555665	0.063001	0.00561959	0.0175998
C. singaporensis	COG0119	0.116345	0.119794	0.128301	0.143017	0.137728	0.134279	0.12148	0.138342	0.00615395	0.00440083
C. singaporensis	COG0120	0.0317304	0.0250624	0.029891	0.0489752	0.0475956	0.0441467	0.0288946	0.0469058	0.00344384	0.00248708
C. singaporensis	COG0121	0.00321903	0.00183944	0.00252924	0.000459861	0	0	0.00252924	0.000153287	0.000689792	0.000265501
C. singaporensis	COG0122	0.0216135	0.0262121	0.0289712	0.0383984	0.0664499	0.0742676	0.0255989	0.0597053	0.00371701	0.0188618
C. singaporensis	COG0123	0.0310406	0.0259821	0.0241427	0.0234529	0.00873736	0.0137958	0.0270552	0.0153287	0.00357195	0.00747657
C. singaporensis	COG0124	0.0733478	0.104618	0.103469	0.114275	0.107148	0.119104	0.0938117	0.113509	0.0177315	0.00601493
C. singaporensis	COG0125	0.0455262	0.0889831	0.0841546	0.082775	0.155433	0.157502	0.072888	0.131903	0.0238186	0.0425591
C. singaporensis	COG0126	0.0538037	0.0735778	0.0781764	0.0809355	0.0834648	0.0811655	0.0685193	0.0818553	0.0129498	0.00139861
C. singaporensis	COG0127	0.0487453	0.0558731	0.0535738	0.0533439	0.0770267	0.0634608	0.0527307	0.0646105	0.00363794	0.0118832
C. singaporensis	COG0128	0.0574826	0.0634608	0.0666798	0.0689792	0.0708186	0.082775	0.0625411	0.0741909	0.00466708	0.0074907
C. singaporensis	COG0129	0.101629	0.112896	0.117954	0.124622	0.104848	0.104618	0.110827	0.111363	0.00835695	0.0114835
C. singaporensis	COG0130	0.0459861	0.0475956	0.0535738	0.0839246	0.0731179	0.0756471	0.0490518	0.0775632	0.00399797	0.00565243
C. singaporensis	COG0131	0.0439167	0.0498949	0.0581724	0.0524242	0.0544935	0.0542636	0.0506614	0.0537271	0.00715868	0.00113422
C. singaporensis	COG0132	0.019774	0.0236828	0.0179346	0.019774	0.0381685	0.0370188	0.0204638	0.0316538	0.00293556	0.0103042
C. singaporensis	COG0133	0.0480555	0.0786362	0.063001	0.0903627	0.089213	0.0846144	0.0632309	0.0880634	0.0152917	0.00304169
C. singaporensis	COG0134	0.0328801	0.0597819	0.0538037	0.0565629	0.0540337	0.0547235	0.0488219	0.0551067	0.0141259	0.00130744
C. singaporensis	COG0135	0.0425371	0.0554133	0.052884	0.0641506	0.036559	0.0570228	0.0502781	0.0525774	0.00682213	0.0143229
C. singaporensis	COG0136	0.0521942	0.0820852	0.072658	0.0682894	0.0767968	0.0738077	0.0689792	0.0729646	0.0152813	0.00431592
C. singaporensis	COG0137	0.0567928	0.0885232	0.0834648	0.0800158	0.0887532	0.0940416	0.0762603	0.0876035	0.017048	0.0070832
C. singaporensis	COG0138	0.062771	0.0862239	0.0866838	0.0899028	0.059552	0.0687492	0.0785596	0.0727347	0.0136752	0.015563
C. singaporensis	COG0139	0.039548	0.0489752	0.0542636	0.0455262	0.0475956	0.0600119	0.0475956	0.0510446	0.00745415	0.00783453
C. singaporensis	COG0140	0.0294311	0.0275917	0.0347195	0.0466759	0.0246026	0.0319603	0.0305808	0.0344129	0.00370038	0.0112392
C. singaporensis	COG0141	0.0733478	0.0779464	0.0945014	0.116575	0.0882933	0.0915123	0.0819319	0.0987935	0.0111257	0.0154829
C. singaporensis	COG0142	0.0981803	0.105538	0.110597	0.125542	0.139338	0.13313	0.104772	0.13267	0.00624351	0.0069094
C. singaporensis	COG0143	0.0696689	0.115885	0.105998	0.105308	0.155893	0.157502	0.097184	0.139568	0.0243361	0.0296806
C. singaporensis	COG0144	0.0186244	0.0220733	0.0266719	0.0303508	0.0108067	0.00643805	0.0224565	0.0158652	0.00403745	0.0127337
C. singaporensis	COG0145	0.216595	0.19912	0.217054	0.157043	0.10002	0.110367	0.210923	0.122476	0.0102244	0.030379
C. singaporensis	COG0146	0.204178	0.182795	0.181185	0.118414	0.0823151	0.0751873	0.189386	0.0919722	0.0128357	0.0231751
C. singaporensis	COG0147	0.0818553	0.0988701	0.0970307	0.0970307	0.0703587	0.0912824	0.0925854	0.0862239	0.00933793	0.0140371
C. singaporensis	COG0148	0.0607017	0.0869137	0.0698989	0.0942715	0.0758771	0.0823151	0.0725048	0.0841546	0.0132989	0.00933416
C. singaporensis	COG0149	0.0409276	0.0567928	0.0602418	0.0577126	0.0675996	0.0655302	0.0526541	0.0636141	0.0103008	0.00521458
C. singaporensis	COG0150	0.0434569	0.0648404	0.0715084	0.0666798	0.076107	0.089213	0.0599352	0.0773333	0.014655	0.0113165
C. singaporensis	COG0151	0.0623112	0.0797859	0.0781764	0.072658	0.0853042	0.0823151	0.0734245	0.0800925	0.00965799	0.00660959
C. singaporensis	COG0152	0.0439167	0.0611615	0.0540337	0.0705887	0.0632309	0.0590921	0.0530373	0.0643039	0.00866546	0.00582289
C. singaporensis	COG0153	0.0160951	0.0108067	0.00965708	0.00804757	0.00505847	0.0029891	0.0121863	0.00536505	0.00343359	0.00254313
C. singaporensis	COG0154	0.262811	0.253153	0.267639	0.23315	0.183485	0.174057	0.261201	0.196897	0.00737572	0.0317473
C. singaporensis	COG0155	0.0510446	0.0326501	0.0340297	0.036559	0.0457562	0.0450664	0.0392415	0.0424605	0.010245	0.00512252
C. singaporensis	COG0156	0.0492051	0.0349494	0.0413875	0.0590921	0.0450664	0.0457562	0.0418474	0.0499716	0.00713896	0.00790618
C. singaporensis	COG0157	0.0344896	0.0632309	0.0423072	0.0770267	0.0705887	0.0733478	0.0466759	0.0736544	0.0148603	0.00322996
C. singaporensis	COG0158	0.0124162	0.00666798	0.00482854	0.000459861	0.00275917	0.000919722	0.00797092	0.00137958	0.0039581	0.00121668
C. singaporensis	COG0159	0.0452963	0.0574826	0.0549534	0.0531139	0.056333	0.0581724	0.0525774	0.0558731	0.00643121	0.0025604
C. singaporensis	COG0160	0.0492051	0.0354093	0.0367889	0.0114965	0.0163251	0.0193142	0.0404678	0.0157119	0.00759815	0.00394472
C. singaporensis	COG0161	0.128071	0.105768	0.119564	0.140717	0.0984103	0.0984103	0.117801	0.112513	0.0112556	0.0244261
C. singaporensis	COG0162	0.056103	0.0774866	0.0689792	0.0924321	0.0917423	0.0984103	0.0675229	0.0941949	0.0107659	0.00366689
C. singaporensis	COG0163	0.0269019	0.0498949	0.0423072	0.042997	0.0634608	0.0597819	0.0397013	0.0554133	0.0117159	0.010909
C. singaporensis	COG0164	0.0402378	0.0588622	0.0455262	0.0696689	0.0620812	0.0609316	0.0482088	0.0642273	0.00959759	0.00474757
C. singaporensis	COG0165	0.0625411	0.095881	0.0738077	0.0873736	0.0885232	0.101629	0.0774099	0.0925087	0.0169594	0.00791954
C. singaporensis	COG0166	0.0485153	0.0439167	0.0524242	0.0533439	0.0425371	0.0480555	0.0482854	0.0479788	0.00425837	0.00540377
C. singaporensis	COG0167	0.0588622	0.0747274	0.0682894	0.0830049	0.0816253	0.0940416	0.067293	0.0862239	0.0079794	0.00680532
C. singaporensis	COG0168	0.0618513	0.0675996	0.0673696	0.0949613	0.0673696	0.0708186	0.0656068	0.0777165	0.00325442	0.0150337
C. singaporensis	COG0169	0.0549534	0.0639207	0.0517344	0.06622	0.0666798	0.0590921	0.0568695	0.0639973	0.00631507	0.00425423
C. singaporensis	COG0170	0.0112666	0.00758771	0.00689792	0.00114965	0.00735778	0.00413875	0.00858407	0.00421539	0.0023486	0.00310477
C. singaporensis	COG0171	0.049665	0.0597819	0.0675996	0.0613914	0.062771	0.0715084	0.0590155	0.0652236	0.00899182	0.0054863
C. singaporensis	COG0172	0.0554133	0.085994	0.0834648	0.0797859	0.0846144	0.0995599	0.0749573	0.0879867	0.0169729	0.0103093
C. singaporensis	COG0173	0.0749573	0.0935817	0.0843845	0.104388	0.0997898	0.118874	0.0843079	0.107684	0.00931242	0.00995982
C. singaporensis	COG0174	0.117954	0.123703	0.110597	0.153594	0.1667	0.169229	0.117418	0.163174	0.00656947	0.00839273
C. singaporensis	COG0175	0.0641506	0.0820852	0.0680594	0.0758771	0.176357	0.148305	0.0714317	0.133513	0.00943089	0.0518473
C. singaporensis	COG0176	0.0269019	0.0337998	0.0303508	0.0292012	0.0515044	0.046446	0.0303508	0.0423839	0.00344896	0.0116933
C. singaporensis	COG0177	0.0452963	0.0650703	0.0570228	0.0802457	0.0763369	0.0777165	0.0557965	0.0780997	0.00994389	0.00198239
C. singaporensis	COG0178	0.141407	0.182105	0.181415	0.149225	0.157272	0.189003	0.168309	0.165167	0.0233003	0.0210312
C. singaporensis	COG0179	0.092662	0.0659901	0.0772567	0.0802457	0.0586323	0.0572527	0.0786362	0.0653769	0.0133894	0.0128953
C. singaporensis	COG0180	0.0457562	0.0703587	0.0717383	0.0724281	0.0788662	0.0876035	0.0626177	0.0796326	0.0146188	0.00761668
C. singaporensis	COG0181	0.0280515	0.0312706	0.0356392	0.0439167	0.0492051	0.0501249	0.0316538	0.0477489	0.00380834	0.00335047
C. singaporensis	COG0182	0.0252924	0.0305808	0.0301209	0.026442	0.0411576	0.0425371	0.0286647	0.0367122	0.00292955	0.00892099
C. singaporensis	COG0183	0.167619	0.149685	0.157502	0.161181	0.188083	0.143247	0.158269	0.16417	0.00899182	0.0225672
C. singaporensis	COG0184	0.0319603	0.0436868	0.0540337	0.0588622	0.0721982	0.0584024	0.0432269	0.0631542	0.0110438	0.00783565
C. singaporensis	COG0185	0.0425371	0.046446	0.0503548	0.0659901	0.0666798	0.0687492	0.046446	0.0671397	0.00390882	0.00143592
C. singaporensis	COG0186	0.0388583	0.0441467	0.0517344	0.0494351	0.06622	0.0586323	0.0449131	0.0580958	0.00647218	0.00840532
C. singaporensis	COG0187	0.152214	0.124162	0.114505	0.168539	0.0986402	0.0956511	0.130294	0.120943	0.0195878	0.0412461
C. singaporensis	COG0188	0.144856	0.138648	0.138878	0.152904	0.108067	0.109217	0.140794	0.123396	0.00351976	0.0255609
C. singaporensis	COG0189	0.0535738	0.0547235	0.059552	0.0790961	0.082775	0.0823151	0.0559498	0.0813954	0.00317215	0.00200449
C. singaporensis	COG0190	0.049665	0.0588622	0.0600119	0.0735778	0.0572527	0.0579425	0.0561797	0.0629243	0.0056711	0.0092326
C. singaporensis	COG0191	0.0105768	0.00574826	0.00505847	0.0273617	0.0147156	0.0151754	0.00712785	0.0190842	0.00300673	0.00717221
C. singaporensis	COG0192	0.0519643	0.0945014	0.0885232	0.0905926	0.0986402	0.09933	0.0783297	0.0961876	0.0230279	0.00485765
C. singaporensis	COG0193	0.042997	0.0393181	0.0413875	0.0521942	0.0321903	0.0354093	0.0412342	0.0399313	0.00184423	0.0107413
C. singaporensis	COG0194	0.0432269	0.0475956	0.0367889	0.0423072	0.0420773	0.0383984	0.0425371	0.0409276	0.00543629	0.0021934
C. singaporensis	COG0195	0.0446065	0.0749573	0.0797859	0.0758771	0.0933518	0.101859	0.0664499	0.0903627	0.0190704	0.0132465
C. singaporensis	COG0196	0.0478255	0.0588622	0.0570228	0.0512745	0.0418474	0.0519643	0.0545702	0.0483621	0.00591299	0.00565243
C. singaporensis	COG0197	0.0455262	0.0441467	0.0609316	0.0457562	0.0664499	0.0675996	0.0502015	0.0599352	0.0093181	0.0122929
C. singaporensis	COG0198	0.0402378	0.0466759	0.0515044	0.0521942	0.0666798	0.0551833	0.0461394	0.0580191	0.00565243	0.00764785
C. singaporensis	COG0199	0.0308107	0.026442	0.0425371	0.0512745	0.0584024	0.0547235	0.0332633	0.0548001	0.00832315	0.00356454
C. singaporensis	COG0200	0.0411576	0.0524242	0.0544935	0.0544935	0.0643805	0.0710485	0.0493584	0.0633075	0.00717712	0.0083295
C. singaporensis	COG0201	0.063001	0.0664499	0.0905926	0.0882933	0.0972606	0.112206	0.0733478	0.0992533	0.0150337	0.0120803
C. singaporensis	COG0202	0.0584024	0.0857641	0.0689792	0.104618	0.0924321	0.0816253	0.0710485	0.0928919	0.0137977	0.0115034
C. singaporensis	COG0203	0.0400079	0.0471358	0.0459861	0.0623112	0.0294311	0.0505847	0.0443766	0.0474423	0.00382681	0.0166638
C. singaporensis	COG0204	0.0738077	0.0613914	0.0682894	0.0567928	0.0367889	0.029891	0.0678295	0.0411576	0.00622088	0.0139729
C. singaporensis	COG0205	0.029891	0.039778	0.0319603	0.036559	0.0252924	0.019774	0.0338764	0.0272084	0.00521458	0.00855494
C. singaporensis	COG0206	0.0526541	0.114505	0.0878335	0.0825451	0.0995599	0.0965708	0.0849976	0.0928919	0.031023	0.00908444
C. singaporensis	COG0207	0.0151754	0.0158652	0.0135659	0.0259821	0.0121863	0.0137958	0.0148688	0.0173214	0.00117991	0.00754345
C. singaporensis	COG0208	0.0151754	0.00735778	0.0117265	0.0372487	0.0137958	0.0137958	0.0114199	0.0216135	0.00391783	0.0135405
C. singaporensis	COG0209	0.0813954	0.121173	0.13359	0.139338	0.121863	0.114735	0.112053	0.125312	0.0272662	0.0126587
C. singaporensis	COG0210	0.194061	0.210846	0.196591	0.260741	0.160951	0.174057	0.200499	0.198583	0.00904945	0.0542277
C. singaporensis	COG0211	0.0372487	0.026442	0.0319603	0.0434569	0.0239128	0.0213835	0.0318837	0.0295844	0.00540377	0.0120803
C. singaporensis	COG0212	0.0402378	0.0347195	0.0315005	0.0344896	0.0459861	0.0482854	0.0354859	0.0429204	0.00441882	0.00739123
C. singaporensis	COG0213	0.00873736	0.00735778	0.00482854	0.00160951	0.00275917	0.00321903	0.00697456	0.00252924	0.00198239	0.000829026
C. singaporensis	COG0214	0.0119564	0.0319603	0.0416174	0.019774	0.0531139	0.0452963	0.0285114	0.0393948	0.0151283	0.0174358
C. singaporensis	COG0215	0.0616214	0.0802457	0.0889831	0.0940416	0.0885232	0.0988701	0.0769501	0.0938117	0.0139754	0.00517727
C. singaporensis	COG0216	0.0515044	0.0551833	0.059552	0.0689792	0.0356392	0.0574826	0.0554133	0.0540337	0.00402871	0.0169354
C. singaporensis	COG0217	0.0351794	0.0473657	0.0515044	0.056333	0.0328801	0.0315005	0.0446832	0.0402378	0.00848669	0.0139559
C. singaporensis	COG0218	0.0239128	0.013106	0.0183944	0.0294311	0.00643805	0.0082775	0.0184711	0.0147156	0.00540377	0.0127772
C. singaporensis	COG0219	0.00666798	0.00919722	0.0144856	0.0209237	0.013336	0.0140258	0.0101169	0.0160951	0.00398915	0.00419584
C. singaporensis	COG0220	0.0262121	0.0193142	0.0213835	0.0402378	0.0213835	0.0195441	0.0223033	0.0270552	0.00353974	0.0114535
C. singaporensis	COG0221	0.0149455	0.00482854	0.00482854	0.00919722	0.00643805	0.00758771	0.00820086	0.00774099	0.00584102	0.00138596
C. singaporensis	COG0222	0.0420773	0.0333399	0.0269019	0.0480555	0.0236828	0.0213835	0.0341064	0.0310406	0.00761668	0.0147801
C. singaporensis	COG0223	0.0611615	0.0535738	0.0756471	0.072888	0.0404678	0.0487453	0.0634608	0.0540337	0.0112149	0.0168447
C. singaporensis	COG0224	0.056103	0.0492051	0.0494351	0.0524242	0.0457562	0.0404678	0.0515811	0.046216	0.00391783	0.00599144
C. singaporensis	COG0225	0.0597819	0.0577126	0.063001	0.0671397	0.0834648	0.0758771	0.0601652	0.0754939	0.00266495	0.00816928
C. singaporensis	COG0226	0.0420773	0.0540337	0.0485153	0.0469058	0.0673696	0.0742676	0.0482088	0.0628477	0.00598409	0.0142303
C. singaporensis	COG0227	0.0324202	0.0315005	0.0354093	0.0381685	0.0140258	0.0211536	0.03311	0.0244493	0.00204367	0.0124042
C. singaporensis	COG0228	0.0388583	0.0324202	0.0292012	0.039778	0.0269019	0.0239128	0.0334932	0.0301975	0.00491715	0.00843044
C. singaporensis	COG0229	0.0404678	0.0411576	0.0466759	0.0593221	0.0517344	0.0510446	0.0427671	0.0540337	0.00340266	0.00459286
C. singaporensis	COG0230	0.0114965	0.00252924	0.00367889	0.0174747	0.00666798	0.0082775	0.00590155	0.0108067	0.00487937	0.00583045
C. singaporensis	COG0231	0.0443766	0.0386283	0.0450664	0.0510446	0.0675996	0.0618513	0.0426904	0.0601652	0.00353475	0.00840532
C. singaporensis	COG0232	0.019774	0.0315005	0.0310406	0.06622	0.0427671	0.0425371	0.0274384	0.0505081	0.0066415	0.0136074
C. singaporensis	COG0233	0.0450664	0.039548	0.0482854	0.049665	0.0448365	0.0446065	0.0442999	0.0463693	0.00441882	0.00285645
C. singaporensis	COG0234	0.059552	0.0478255	0.0471358	0.0517344	0.0356392	0.0337998	0.0515044	0.0403911	0.00697793	0.00986649
C. singaporensis	COG0235	0.0337998	0.0275917	0.0289712	0.03311	0.0167849	0.0174747	0.0301209	0.0224565	0.00325983	0.0092326
C. singaporensis	COG0236	0.0551833	0.0503548	0.0482854	0.0519643	0.0342596	0.0377086	0.0512745	0.0413108	0.00353974	0.00938594
C. singaporensis	COG0237	0.0473657	0.0469058	0.0551833	0.0584024	0.0708186	0.0689792	0.0498183	0.0660667	0.00465195	0.00670094
C. singaporensis	COG0238	0.03311	0.0183944	0.0269019	0.0372487	0.0179346	0.019774	0.0261354	0.0249858	0.00738765	0.0106598
C. singaporensis	COG0239	0.029661	0.0105768	0.0112666	0.0110367	0.0103469	0.0112666	0.0171681	0.0108834	0.0108247	0.000478639
C. singaporensis	COG0240	0.0324202	0.0374787	0.0381685	0.0487453	0.0282815	0.0294311	0.0360224	0.0354859	0.00313864	0.0114973
C. singaporensis	COG0241	0.0147156	0.0333399	0.0347195	0.0137958	0.0183944	0.0117265	0.0275917	0.0146389	0.0111724	0.003413
C. singaporensis	COG0242	0.0519643	0.0370188	0.0480555	0.0517344	0.0377086	0.0377086	0.0456795	0.0423839	0.00775085	0.00809778
C. singaporensis	COG0243	0.126002	0.126922	0.134279	0.114735	0.0836947	0.0632309	0.129068	0.0872203	0.00453688	0.0259326
C. singaporensis	COG0244	0.0390882	0.0535738	0.0510446	0.0613914	0.0636908	0.0646105	0.0479022	0.0632309	0.0077372	0.00165805
C. singaporensis	COG0245	0.0344896	0.0390882	0.0367889	0.0439167	0.026442	0.0285114	0.0367889	0.0329567	0.00229931	0.00954789
C. singaporensis	COG0246	0.0119564	0.00850743	0.00735778	0.00436868	0.00482854	0.00459861	0.00927386	0.00459861	0.00239319	0.000229931
C. singaporensis	COG0247	0.0974905	0.079326	0.0807056	0.0607017	0.0441467	0.0510446	0.0858407	0.0519643	0.0101126	0.00831573
C. singaporensis	COG0248	0.0367889	0.0280515	0.0315005	0.0501249	0.0554133	0.0487453	0.0321136	0.0514278	0.00440083	0.00351976
C. singaporensis	COG0249	0.0682894	0.121863	0.128991	0.129221	0.0938117	0.0949613	0.106381	0.105998	0.0331804	0.0201199
C. singaporensis	COG0250	0.0478255	0.0623112	0.0457562	0.0705887	0.0742676	0.0800158	0.0519643	0.0749573	0.00902019	0.00475128
C. singaporensis	COG0251	0.126232	0.0896729	0.106688	0.103239	0.0749573	0.0777165	0.107531	0.0853042	0.0182941	0.015593
C. singaporensis	COG0252	0.0110367	0.0209237	0.0172448	0.013336	0.0386283	0.0372487	0.0164017	0.0297377	0.00499713	0.014221
C. singaporensis	COG0253	0.0386283	0.0241427	0.0227631	0.0411576	0.0211536	0.0204638	0.0285114	0.0275917	0.00878864	0.0117535
C. singaporensis	COG0254	0.036329	0.0269019	0.0324202	0.0370188	0.0216135	0.0308107	0.0318837	0.0298143	0.00473642	0.00775085
C. singaporensis	COG0255	0.0370188	0.0423072	0.0570228	0.0503548	0.0581724	0.0590921	0.0454496	0.0558731	0.0103656	0.00480109
C. singaporensis	COG0256	0.0400079	0.0673696	0.0547235	0.0572527	0.0623112	0.0664499	0.0540337	0.0620046	0.0136939	0.00460627
C. singaporensis	COG0257	0.0177046	0.0052884	0.0121863	0.0211536	0.0119564	0.0179346	0.0117265	0.0170149	0.00622088	0.00466708
C. singaporensis	COG0258	0.0526541	0.0744975	0.0758771	0.0657601	0.0813954	0.0767968	0.0676762	0.0746508	0.0130278	0.00803552
C. singaporensis	COG0259	0.0319603	0.0202339	0.0250624	0.0526541	0.0183944	0.0149455	0.0257522	0.0286647	0.00589358	0.0208469
C. singaporensis	COG0260	0.056103	0.0710485	0.0887532	0.106458	0.0963409	0.0938117	0.0719683	0.0988701	0.0163445	0.00669173
C. singaporensis	COG0261	0.0409276	0.0259821	0.0317304	0.0503548	0.0257522	0.0218434	0.0328801	0.0326501	0.00753878	0.0154567
C. singaporensis	COG0262	0.00781764	0.0128761	0.0126462	0.0259821	0.0114965	0.00804757	0.0111133	0.0151754	0.00285645	0.00951646
C. singaporensis	COG0263	0.0471358	0.0572527	0.0416174	0.0441467	0.0400079	0.0494351	0.0486686	0.0445299	0.00792955	0.00472524
C. singaporensis	COG0264	0.0409276	0.0485153	0.0360991	0.0480555	0.0273617	0.0324202	0.0418474	0.0359458	0.00625901	0.010788
C. singaporensis	COG0265	0.181185	0.193372	0.192682	0.171298	0.169919	0.172448	0.18908	0.171222	0.00684534	0.00126636
C. singaporensis	COG0266	0.0455262	0.0526541	0.0503548	0.056103	0.0446065	0.0413875	0.0495117	0.0473657	0.00363794	0.00773606
C. singaporensis	COG0267	0.0177046	0.0142557	0.020004	0.0275917	0.0119564	0.0124162	0.0173214	0.0173214	0.00289323	0.00889725
C. singaporensis	COG0268	0.0308107	0.0285114	0.0262121	0.046446	0.0213835	0.0206937	0.0285114	0.0295077	0.00229931	0.014673
C. singaporensis	COG0269	0.00344896	0.000229931	0.00183944	0.000459861	0.000689792	0.00160951	0.00183944	0.000919722	0.00160951	0.000608339
C. singaporensis	COG0270	0.170608	0.20004	0.190382	0.29891	0.260741	0.250624	0.18701	0.270092	0.0150026	0.0254646
C. singaporensis	COG0271	0.0292012	0.0114965	0.016555	0.0443766	0.0154053	0.0149455	0.0190842	0.0249091	0.00911929	0.0168609
C. singaporensis	COG0272	0.0777165	0.0995599	0.103009	0.126002	0.085994	0.0970307	0.0934284	0.103009	0.0137158	0.0206631
C. singaporensis	COG0274	0.0117265	0.00482854	0.00482854	0.000459861	0.00666798	0.0052884	0.00712785	0.00413875	0.00398251	0.00325983
C. singaporensis	COG0275	0.0402378	0.0413875	0.0588622	0.0551833	0.0315005	0.0344896	0.0468292	0.0403911	0.0104368	0.0128973
C. singaporensis	COG0276	0.0358692	0.0271318	0.0292012	0.0413875	0.0190842	0.0285114	0.030734	0.029661	0.00456592	0.011196
C. singaporensis	COG0277	0.190612	0.13313	0.134969	0.162561	0.107378	0.124852	0.152904	0.131597	0.0326696	0.0282031
C. singaporensis	COG0278	0.0282815	0.0124162	0.0147156	0.0374787	0.0177046	0.0156353	0.0184711	0.0236062	0.00857346	0.0120584
C. singaporensis	COG0279	0.00758771	0.0218434	0.0193142	0.0082775	0.0360991	0.0328801	0.0162484	0.0257522	0.00760626	0.0152189
C. singaporensis	COG0280	0.0285114	0.00919722	0.0177046	0.0503548	0.0137958	0.0103469	0.0184711	0.0248325	0.00967987	0.0221701
C. singaporensis	COG0281	0.0287413	0.0423072	0.0524242	0.0616214	0.0450664	0.0377086	0.0411576	0.0481321	0.0118832	0.0122476
C. singaporensis	COG0282	0.0126462	0.00896729	0.00712785	0.00459861	0.0170149	0.0209237	0.00958044	0.014179	0.0028098	0.00852398
C. singaporensis	COG0283	0.039548	0.0425371	0.0457562	0.0443766	0.0349494	0.0319603	0.0426138	0.0370955	0.00310477	0.00648034
C. singaporensis	COG0284	0.039548	0.0446065	0.0556432	0.0655302	0.0639207	0.0650703	0.0465993	0.0648404	0.00823053	0.000829026
C. singaporensis	COG0285	0.0549534	0.0673696	0.062771	0.0802457	0.046216	0.0492051	0.061698	0.0585556	0.00627729	0.0188436
C. singaporensis	COG0286	0.23131	0.214525	0.173598	0.242117	0.204408	0.214065	0.206478	0.220197	0.029686	0.0195878
C. singaporensis	COG0287	0.0459861	0.0326501	0.0337998	0.0342596	0.046216	0.0498949	0.0374787	0.0434569	0.00739004	0.00817467
C. singaporensis	COG0288	0.0259821	0.0271318	0.0259821	0.0128761	0.0220733	0.0170149	0.0263654	0.0173214	0.000663752	0.00460627
C. singaporensis	COG0289	0.0420773	0.0455262	0.0372487	0.0570228	0.0285114	0.0271318	0.0416174	0.0375553	0.00415787	0.0168734
C. singaporensis	COG0290	0.0400079	0.036329	0.0351794	0.0498949	0.0372487	0.0303508	0.0371721	0.0391648	0.00252226	0.00991193
C. singaporensis	COG0291	0.0349494	0.029661	0.0335699	0.0443766	0.0195441	0.0303508	0.0327268	0.0314238	0.00274315	0.012451
C. singaporensis	COG0292	0.039778	0.0317304	0.0390882	0.0475956	0.0287413	0.0305808	0.0368655	0.0356392	0.00446049	0.0103953
C. singaporensis	COG0293	0.0140258	0.0163251	0.0239128	0.0386283	0.0411576	0.0425371	0.0180879	0.0407743	0.00517386	0.00198239
C. singaporensis	COG0294	0.0388583	0.0446065	0.0593221	0.0565629	0.059552	0.0657601	0.0475956	0.060625	0.0105543	0.00469156
C. singaporensis	COG0295	0.00482854	0.00367889	0.00413875	0.000459861	0.00206937	0.000689792	0.00421539	0.00107301	0.000578646	0.000870503
C. singaporensis	COG0296	0.0234529	0.0151754	0.0144856	0.00206937	0.00712785	0.00689792	0.0177046	0.00536505	0.00499007	0.00285645
C. singaporensis	COG0297	0.0108067	0.00574826	0.00505847	0.00252924	0.00574826	0.00689792	0.00720449	0.00505847	0.00313864	0.00226455
C. singaporensis	COG0298	0	0.000919722	0.000689792	0.00137958	0.00114965	0.000689792	0.000536505	0.00107301	0.000478639	0.000351225
C. singaporensis	COG0299	0.0393181	0.0457562	0.0423072	0.0650703	0.056103	0.0611615	0.0424605	0.0607783	0.00322176	0.00449591
C. singaporensis	COG0300	0.0448365	0.0393181	0.029891	0.0344896	0.0581724	0.0551833	0.0380152	0.0492818	0.00755745	0.0128973
C. singaporensis	COG0301	0.00965708	0.0209237	0.020004	0.00965708	0.0388583	0.039548	0.0168616	0.0293545	0.00625619	0.0170619
C. singaporensis	COG0302	0.0275917	0.039548	0.0588622	0.0377086	0.0556432	0.0567928	0.0420006	0.0500482	0.0157789	0.0107019
C. singaporensis	COG0303	0.0705887	0.0540337	0.0687492	0.0749573	0.0503548	0.0508146	0.0644572	0.0587089	0.00907376	0.0140734
C. singaporensis	COG0304	0.0896729	0.089213	0.0984103	0.0954212	0.0689792	0.0659901	0.0924321	0.0767968	0.00518237	0.0161983
C. singaporensis	COG0305	0.0609316	0.0646105	0.0602418	0.0749573	0.0632309	0.0590921	0.061928	0.0657601	0.0023486	0.00822946
C. singaporensis	COG0306	0.00321903	0.00321903	0.00413875	0.00183944	0.00275917	0.00413875	0.0035256	0.00291245	0.000531002	0.00115729
C. singaporensis	COG0307	0.0434569	0.0505847	0.0494351	0.0648404	0.072888	0.0689792	0.0478255	0.0689025	0.00382681	0.00402433
C. singaporensis	COG0308	0.039548	0.0905926	0.0802457	0.0696689	0.0751873	0.0790961	0.0701288	0.0746508	0.0269843	0.00473642
C. singaporensis	COG0309	0.0110367	0.00988701	0.00712785	0.00229931	0.00206937	0.00183944	0.00935051	0.00206937	0.00200888	0.000229931
C. singaporensis	COG0310	0	0	0.000919722	0	0	0.000689792	0.000306574	0.000229931	0.000531002	0.000398251
C. singaporensis	COG0311	0.00666798	0.0271318	0.0278216	0.0156353	0.039778	0.0441467	0.0205405	0.0331866	0.0120189	0.0153561
C. singaporensis	COG0312	0.0721982	0.0418474	0.0508146	0.0381685	0.023223	0.0252924	0.0549534	0.0288946	0.015593	0.00809778
C. singaporensis	COG0313	0.0342596	0.0404678	0.0473657	0.0466759	0.0241427	0.0305808	0.0406977	0.0337998	0.00655604	0.0116064
C. singaporensis	COG0314	0.0344896	0.0351794	0.0229931	0.0324202	0.0269019	0.0223033	0.0308873	0.0272084	0.00684534	0.00506543
C. singaporensis	COG0315	0.03311	0.036329	0.029661	0.0278216	0.0177046	0.0211536	0.0330334	0.0222266	0.00333465	0.00514312
C. singaporensis	COG0316	0.0770267	0.0740376	0.0823151	0.0938117	0.085994	0.0836947	0.0777932	0.0878335	0.00419164	0.00530338
C. singaporensis	COG0317	0.0800158	0.13152	0.108527	0.10048	0.10071	0.119794	0.106688	0.106994	0.0258014	0.0110853
C. singaporensis	COG0318	0.240507	0.156123	0.175207	0.179346	0.109677	0.0963409	0.190612	0.128455	0.0442513	0.0445747
C. singaporensis	COG0319	0.0400079	0.0441467	0.046216	0.0459861	0.0377086	0.0328801	0.0434569	0.0388583	0.00316102	0.00662822
C. singaporensis	COG0320	0.0538037	0.0712785	0.0459861	0.0604717	0.0524242	0.0611615	0.0570228	0.0580191	0.0129498	0.00485765
C. singaporensis	COG0321	0.0390882	0.0383984	0.0413875	0.0494351	0.0374787	0.036559	0.0396247	0.0411576	0.0015651	0.00718326
C. singaporensis	COG0322	0.0873736	0.13129	0.117265	0.123013	0.150375	0.186704	0.111976	0.153364	0.0224309	0.0319504
C. singaporensis	COG0323	0.059552	0.107607	0.0841546	0.089443	0.13198	0.142787	0.0837714	0.121403	0.02403	0.028201
C. singaporensis	COG0324	0.0609316	0.0535738	0.0565629	0.0701288	0.0586323	0.0584024	0.0570228	0.0623878	0.00370038	0.00670488
C. singaporensis	COG0325	0.0360991	0.0248325	0.0271318	0.0498949	0.0190842	0.0243726	0.0293545	0.0311173	0.00595308	0.0164755
C. singaporensis	COG0326	0.0673696	0.029661	0.0340297	0.0211536	0.0216135	0.0239128	0.0436868	0.0222266	0.0206259	0.00147825
C. singaporensis	COG0327	0.00896729	0.00712785	0.00620812	0.00114965	0.00712785	0.00390882	0.00743442	0.00406211	0.0014049	0.00299204
C. singaporensis	COG0328	0.0333399	0.0390882	0.0404678	0.0505847	0.03311	0.0377086	0.037632	0.0404678	0.00378048	0.00905821
C. singaporensis	COG0329	0.106228	0.128531	0.111976	0.0947314	0.0710485	0.0747274	0.115578	0.0801691	0.0115798	0.0127447
C. singaporensis	COG0330	0.126462	0.103469	0.0997898	0.128531	0.104388	0.122093	0.109907	0.118338	0.0144546	0.0125018
C. singaporensis	COG0331	0.0512745	0.0567928	0.0436868	0.0701288	0.0455262	0.0469058	0.0505847	0.054187	0.00658019	0.0138233
C. singaporensis	COG0332	0.0475956	0.0266719	0.0280515	0.0358692	0.0213835	0.020004	0.0341064	0.0257522	0.0117024	0.00878864
C. singaporensis	COG0333	0.019774	0.0183944	0.0234529	0.0211536	0.0285114	0.0278216	0.0205405	0.0258289	0.00261488	0.00406355
C. singaporensis	COG0334	0.0337998	0.0747274	0.0538037	0.0505847	0.069439	0.0754172	0.0541103	0.065147	0.0204655	0.0129607
C. singaporensis	COG0335	0.0420773	0.0262121	0.029891	0.046446	0.0308107	0.0321903	0.0327268	0.0364823	0.00830407	0.00865631
C. singaporensis	COG0336	0.0505847	0.0420773	0.0517344	0.0533439	0.0425371	0.0413875	0.0481321	0.0457562	0.00527506	0.00659624
C. singaporensis	COG0337	0.0478255	0.0492051	0.0381685	0.0549534	0.0450664	0.0420773	0.0450664	0.0473657	0.00601346	0.00673896
C. singaporensis	COG0338	0.095881	0.117954	0.114046	0.146696	0.104159	0.103009	0.109294	0.117954	0.0117789	0.0248973
C. singaporensis	COG0339	0.0239128	0.0147156	0.019774	0.0411576	0.0151754	0.0163251	0.0194675	0.0242193	0.00460627	0.0146802
C. singaporensis	COG0340	0.0379385	0.0554133	0.0611615	0.0609316	0.0669098	0.0675996	0.0515044	0.065147	0.0120949	0.00366689
C. singaporensis	COG0341	0.052884	0.0549534	0.0436868	0.0648404	0.0450664	0.0411576	0.0505081	0.0503548	0.00599732	0.0126962
C. singaporensis	COG0342	0.076107	0.0917423	0.0972606	0.0970307	0.0600119	0.0777165	0.08837	0.078253	0.0109726	0.0185152
C. singaporensis	COG0343	0.056333	0.0406977	0.0446065	0.0485153	0.0538037	0.0577126	0.0472124	0.0533439	0.00813686	0.00461582
C. singaporensis	COG0344	0.0273617	0.0356392	0.0432269	0.0312706	0.0248325	0.0252924	0.0354093	0.0271318	0.0079351	0.00359163
C. singaporensis	COG0345	0.042997	0.0521942	0.0356392	0.0609316	0.039548	0.0427671	0.0436102	0.0477489	0.00829451	0.0115294
C. singaporensis	COG0346	0.194521	0.136809	0.16463	0.09933	0.049665	0.052884	0.16532	0.067293	0.0288625	0.0277915
C. singaporensis	COG0347	0.0400079	0.039778	0.0370188	0.0289712	0.0457562	0.0411576	0.0389349	0.0386283	0.00166336	0.00867359
C. singaporensis	COG0348	0.00873736	0.0052884	0.00850743	0.00183944	0.00390882	0.00229931	0.00751106	0.00268252	0.00192831	0.00108661
C. singaporensis	COG0349	0.0441467	0.0409276	0.0540337	0.0671397	0.0360991	0.0526541	0.0463693	0.0519643	0.00682988	0.0155318
C. singaporensis	COG0350	0.0351794	0.046446	0.0411576	0.0549534	0.0648404	0.0639207	0.0409276	0.0612382	0.00563682	0.00546216
C. singaporensis	COG0351	0.0246026	0.0388583	0.0666798	0.0370188	0.0538037	0.0586323	0.0433802	0.0498183	0.0214	0.0113445
C. singaporensis	COG0352	0.0409276	0.0618513	0.0588622	0.0664499	0.0337998	0.0420773	0.0538804	0.0474423	0.0113165	0.0169734
C. singaporensis	COG0353	0.0386283	0.0498949	0.0590921	0.0549534	0.052884	0.0466759	0.0492051	0.0515044	0.0102493	0.00430775
C. singaporensis	COG0354	0.0262121	0.0229931	0.0374787	0.0524242	0.0292012	0.0360991	0.0288946	0.0392415	0.00760626	0.0119261
C. singaporensis	COG0355	0.0390882	0.03311	0.049665	0.0521942	0.0321903	0.0344896	0.0406211	0.0396247	0.00838327	0.0109461
C. singaporensis	COG0356	0.072888	0.0744975	0.0712785	0.072888	0.0648404	0.0719683	0.072888	0.0698989	0.00160951	0.00440483
C. singaporensis	COG0357	0.0342596	0.0269019	0.0218434	0.0269019	0.0183944	0.0140258	0.0276683	0.019774	0.00624351	0.00654798
C. singaporensis	COG0358	0.0774866	0.0935817	0.103929	0.0740376	0.0843845	0.0912824	0.0916656	0.0832348	0.0133247	0.00867969
C. singaporensis	COG0359	0.0439167	0.0521942	0.0354093	0.0340297	0.0275917	0.0349494	0.0438401	0.0321903	0.00839273	0.00400898
C. singaporensis	COG0360	0.0404678	0.0308107	0.0374787	0.0333399	0.0234529	0.0303508	0.0362524	0.0290479	0.00494395	0.00507065
C. singaporensis	COG0361	0.0406977	0.0581724	0.0446065	0.0441467	0.0710485	0.0498949	0.0478255	0.05503	0.00917132	0.014167
C. singaporensis	COG0362	0.0206937	0.0144856	0.0101169	0.00229931	0.0124162	0.00735778	0.0150988	0.00735778	0.00531499	0.00505847
C. singaporensis	COG0363	0.0234529	0.0149455	0.019774	0.0213835	0.0112666	0.00965708	0.0193908	0.0141024	0.00426664	0.00635679
C. singaporensis	COG0364	0.0257522	0.0519643	0.0347195	0.0572527	0.036329	0.0494351	0.0374787	0.0476723	0.0133221	0.0105726
C. singaporensis	COG0365	0.181875	0.19935	0.247175	0.217514	0.175437	0.209237	0.209467	0.200729	0.0338053	0.0222914
C. singaporensis	COG0366	0.0321903	0.0508146	0.0351794	0.039778	0.0400079	0.0425371	0.0393948	0.0407743	0.0100022	0.00153095
C. singaporensis	COG0367	0.00804757	0.0248325	0.0285114	0.0140258	0.0620812	0.0574826	0.0204638	0.0445299	0.010909	0.0265172
C. singaporensis	COG0368	0.0234529	0.0156353	0.0206937	0.0241427	0.0416174	0.0379385	0.0199273	0.0345662	0.00396477	0.00921254
C. singaporensis	COG0369	0.0105768	0.00183944	0.0029891	0.0181645	0.00459861	0.00574826	0.00513511	0.00950379	0.00474757	0.0075224
C. singaporensis	COG0370	0.0177046	0.0225332	0.0225332	0.0114965	0.00988701	0.0117265	0.0209237	0.0110367	0.00278776	0.00100224
C. singaporensis	COG0371	0.0186244	0.0241427	0.0227631	0.0195441	0.0420773	0.0423072	0.0218434	0.0346429	0.00287183	0.0130764
C. singaporensis	COG0372	0.0701288	0.0901328	0.0754172	0.0800158	0.0889831	0.0901328	0.0785596	0.0863772	0.0103656	0.00553905
C. singaporensis	COG0373	0.0393181	0.0443766	0.0452963	0.0255223	0.079556	0.103009	0.042997	0.0693624	0.00321903	0.0397363
C. singaporensis	COG0374	0.000229931	0.00344896	0.00252924	0.00367889	0.00229931	0.00114965	0.00206937	0.00237595	0.00165805	0.00126636
C. singaporensis	COG0375	0.00781764	0.00275917	0.0029891	0.00252924	0.00643805	0.00666798	0.00452197	0.00521176	0.00285645	0.00232598
C. singaporensis	COG0376	0.0255223	0.0259821	0.0250624	0.0220733	0.0163251	0.020004	0.0255223	0.0194675	0.000459861	0.00291144
C. singaporensis	COG0377	0.0480555	0.0510446	0.0574826	0.0600119	0.0719683	0.0620812	0.0521942	0.0646871	0.00481758	0.00638997
C. singaporensis	COG0378	0.016555	0.0188543	0.020004	0.0112666	0.0446065	0.0469058	0.0184711	0.0342596	0.00175612	0.0199457
C. singaporensis	COG0379	0.0360991	0.06622	0.0510446	0.0675996	0.0698989	0.0744975	0.0511212	0.0706653	0.0150606	0.00351225
C. singaporensis	COG0380	0.0144856	0.0427671	0.0354093	0.0303508	0.0218434	0.0425371	0.0308873	0.0315771	0.014673	0.0104012
C. singaporensis	COG0381	0.0144856	0.00758771	0.00712785	0.00390882	0.00482854	0.00620812	0.00973373	0.00498183	0.00412168	0.00115729
C. singaporensis	COG0382	0.0625411	0.059552	0.0600119	0.0643805	0.0393181	0.0393181	0.0607017	0.0476723	0.00160951	0.0144698
C. singaporensis	COG0383	0.0105768	0.00321903	0.00252924	0.00183944	0.00919722	0.00436868	0.00544169	0.00513511	0.00446049	0.00373829
C. singaporensis	COG0384	0.0137958	0.00758771	0.0112666	0.0128761	0.00620812	0.00850743	0.0108834	0.00919722	0.00312175	0.00338709
C. singaporensis	COG0385	0.0117265	0.00873736	0.00482854	0.00183944	0.0052884	0.00459861	0.00843079	0.00390882	0.00345916	0.00182502
C. singaporensis	COG0386	0.00390882	0.0220733	0.0259821	0.0160951	0.020004	0.0211536	0.0173214	0.0190842	0.0117789	0.00265169
C. singaporensis	COG0387	0	0	0	0	0.000919722	0.000459861	0	0.000459861	0	0.000459861
C. singaporensis	COG0388	0.140947	0.134509	0.124162	0.128991	0.116575	0.107837	0.133206	0.117801	0.00846798	0.01063
C. singaporensis	COG0389	0.0218434	0.0234529	0.0294311	0.0149455	0.039778	0.0347195	0.0249091	0.0298143	0.00399797	0.0131228
C. singaporensis	COG0390	0.00137958	0.00344896	0.000689792	0.000229931	0.000229931	0	0.00183944	0.000153287	0.00143592	0.00013275
C. singaporensis	COG0391	0.0335699	0.0492051	0.0374787	0.0372487	0.0666798	0.0558731	0.0400846	0.0532672	0.00813686	0.0148876
C. singaporensis	COG0392	0.0250624	0.0280515	0.0340297	0.00804757	0.042997	0.0423072	0.0290479	0.0311173	0.00456592	0.0199819
C. singaporensis	COG0393	0.0082775	0.0202339	0.0236828	0.0154053	0.0103469	0.0121863	0.0173981	0.0126462	0.00808471	0.0025604
C. singaporensis	COG0394	0.0160951	0.0211536	0.0246026	0.0326501	0.0386283	0.036559	0.0206171	0.0359458	0.00427901	0.0030359
C. singaporensis	COG0395	0.258212	0.146696	0.169459	0.134279	0.0956511	0.103699	0.191455	0.11121	0.0589225	0.0203801
C. singaporensis	COG0396	0.0524242	0.0763369	0.0643805	0.0590921	0.072658	0.0797859	0.0643805	0.070512	0.0119564	0.0105125
C. singaporensis	COG0397	0.0202339	0.00712785	0.0112666	0.0128761	0.0082775	0.0101169	0.0128761	0.0104235	0.00669962	0.00231458
C. singaporensis	COG0398	0.0351794	0.016555	0.0255223	0.0457562	0.0211536	0.0206937	0.0257522	0.0292012	0.00931431	0.0143389
C. singaporensis	COG0399	0.0712785	0.0607017	0.0540337	0.0269019	0.0641506	0.0542636	0.0620046	0.0484387	0.00869591	0.0192954
C. singaporensis	COG0400	0.0289712	0.0183944	0.0209237	0.0337998	0.0158652	0.0181645	0.0227631	0.0226098	0.00552312	0.00975874
C. singaporensis	COG0402	0.125082	0.0671397	0.0784063	0.0823151	0.0721982	0.0807056	0.0902094	0.0784063	0.0307216	0.00543629
C. singaporensis	COG0403	0.056103	0.0712785	0.092662	0.0797859	0.052884	0.056103	0.0733478	0.0629243	0.0183671	0.014691
C. singaporensis	COG0404	0.234529	0.158422	0.168309	0.286263	0.144626	0.169919	0.187087	0.200269	0.0413826	0.0755391
C. singaporensis	COG0405	0.122553	0.140947	0.143937	0.113126	0.0701288	0.089443	0.135812	0.0908992	0.0115798	0.0215355
C. singaporensis	COG0406	0.0439167	0.0425371	0.042997	0.0533439	0.0510446	0.056333	0.0431503	0.0535738	0.000702449	0.00265169
C. singaporensis	COG0407	0.046446	0.0367889	0.0344896	0.0443766	0.0172448	0.0246026	0.0392415	0.0287413	0.0063443	0.0140314
C. singaporensis	COG0408	0.0255223	0.0140258	0.013106	0.0374787	0.0179346	0.0188543	0.0175514	0.0247559	0.00691832	0.0110279
C. singaporensis	COG0409	0.00114965	0.00229931	0.00275917	0.00183944	0.00137958	0.000689792	0.00206937	0.00130294	0.000829026	0.000578646
C. singaporensis	COG0410	0.1667	0.127841	0.126922	0.182105	0.137958	0.143247	0.140488	0.154437	0.022705	0.0241069
C. singaporensis	COG0411	0.170608	0.1329	0.124852	0.161411	0.111056	0.118874	0.142787	0.130447	0.0244279	0.027099
C. singaporensis	COG0412	0.0678295	0.0659901	0.0593221	0.0218434	0.0211536	0.016555	0.0643805	0.0198507	0.00447627	0.0028749
C. singaporensis	COG0413	0.0354093	0.0618513	0.0597819	0.0409276	0.0669098	0.0634608	0.0523475	0.0570994	0.0147054	0.0141109
C. singaporensis	COG0414	0.0285114	0.0439167	0.042997	0.0434569	0.0246026	0.0358692	0.038475	0.0346429	0.00864102	0.00948678
C. singaporensis	COG0415	0.0218434	0.00804757	0.00781764	0.0379385	0.0204638	0.0259821	0.0125695	0.0281282	0.00803222	0.00893283
C. singaporensis	COG0416	0.0383984	0.0494351	0.0351794	0.056333	0.0321903	0.0278216	0.0410043	0.0387816	0.00747657	0.0153561
C. singaporensis	COG0417	0.0126462	0.0204638	0.0177046	0.00758771	0.03311	0.0324202	0.0169382	0.0243726	0.00396477	0.0145403
C. singaporensis	COG0418	0.00413875	0.0052884	0.00459861	0.0154053	0.00436868	0.00482854	0.00467525	0.00820086	0.000578646	0.00624351
C. singaporensis	COG0419	0.0758771	0.0839246	0.0687492	0.056103	0.125082	0.111516	0.0761836	0.0975672	0.00759235	0.036544
C. singaporensis	COG0420	0.0351794	0.0374787	0.0370188	0.0312706	0.0411576	0.0425371	0.036559	0.0383218	0.00121668	0.00614536
C. singaporensis	COG0421	0.0206937	0.0292012	0.0151754	0.0243726	0.0257522	0.0236828	0.0216901	0.0246026	0.00706577	0.00105367
C. singaporensis	COG0422	0.0216135	0.0285114	0.0301209	0.0337998	0.0446065	0.042997	0.0267486	0.0404678	0.00451937	0.00583045
C. singaporensis	COG0423	0.0234529	0.076107	0.0843845	0.0432269	0.0641506	0.0708186	0.0613148	0.0593987	0.0330495	0.0143965
C. singaporensis	COG0424	0.039548	0.0223033	0.0303508	0.0487453	0.019774	0.0243726	0.030734	0.030964	0.00862878	0.0155698
C. singaporensis	COG0425	0.0282815	0.0241427	0.0280515	0.0257522	0.0423072	0.0425371	0.0268252	0.0368655	0.00232598	0.00962509
C. singaporensis	COG0426	0.0142557	0.00620812	0.00436868	0.00551833	0.0137958	0.0110367	0.0082775	0.0101169	0.00525833	0.0042147
C. singaporensis	COG0427	0.00643805	0.00344896	0.00712785	0.000689792	0.00114965	0.00229931	0.00567162	0.00137958	0.00195554	0.000829026
C. singaporensis	COG0428	0.00896729	0.0156353	0.0112666	0.0149455	0.00597819	0.00620812	0.0119564	0.00904393	0.00338709	0.00511218
C. singaporensis	COG0429	0.00643805	0.00643805	0.00620812	0.0137958	0.00436868	0.00620812	0.00636141	0.00812421	0.00013275	0.00499713
C. singaporensis	COG0430	0	0.00988701	0.00712785	0.0052884	0.0356392	0.0333399	0.00567162	0.0247559	0.00510183	0.0168985
C. singaporensis	COG0431	0.0202339	0.0239128	0.0209237	0.0193142	0.0393181	0.0379385	0.0216901	0.0321903	0.00195554	0.0111724
C. singaporensis	COG0432	0.0273617	0.0220733	0.0216135	0.0128761	0.0436868	0.0418474	0.0236828	0.0328034	0.0031943	0.017282
C. singaporensis	COG0433	0.0179346	0.0287413	0.0356392	0.0186244	0.0510446	0.0482854	0.0274384	0.0393181	0.00892395	0.0179743
C. singaporensis	COG0434	0.0158652	0.00597819	0.00620812	0.00275917	0.00620812	0.0052884	0.00935051	0.0047519	0.00564307	0.00178597
C. singaporensis	COG0435	0.0128761	0.00413875	0.00413875	0.00390882	0.00597819	0.00712785	0.0070512	0.00567162	0.00504452	0.00163126
C. singaporensis	COG0436	0.183485	0.216135	0.210846	0.16486	0.189693	0.190612	0.203489	0.181722	0.0175246	0.0146098
C. singaporensis	COG0437	0.039548	0.0512745	0.0439167	0.0358692	0.0434569	0.0400079	0.0449131	0.039778	0.00592638	0.00379908
C. singaporensis	COG0438	0.210846	0.327421	0.346275	0.26488	0.200729	0.221193	0.294848	0.228934	0.0733555	0.0327684
C. singaporensis	COG0439	0.020004	0.0135659	0.0195441	0.0229931	0.0137958	0.0082775	0.0177046	0.0150221	0.00359163	0.00743402
C. singaporensis	COG0440	0.0570228	0.0593221	0.0590921	0.0501249	0.069439	0.0703587	0.058479	0.0633075	0.00126636	0.0114258
C. singaporensis	COG0441	0.0786362	0.122783	0.0974905	0.118414	0.110137	0.141867	0.0996366	0.123473	0.0221514	0.0164589
C. singaporensis	COG0442	0.0616214	0.101629	0.0997898	0.112206	0.085994	0.101629	0.0876802	0.0999431	0.0225863	0.0131871
C. singaporensis	COG0443	0.112436	0.139798	0.0901328	0.148075	0.137728	0.1329	0.114122	0.139568	0.0248754	0.00775313
C. singaporensis	COG0444	0.151984	0.13221	0.117494	0.0968007	0.0843845	0.0855342	0.133896	0.0889065	0.0173065	0.00686077
C. singaporensis	COG0445	0.0650703	0.0411576	0.0416174	0.095881	0.0340297	0.0409276	0.0492818	0.0569461	0.0136752	0.0338945
C. singaporensis	COG0446	0.0873736	0.0432269	0.0503548	0.0634608	0.0278216	0.0321903	0.0603184	0.0411576	0.0237	0.0194383
C. singaporensis	COG0447	0.0174747	0.0114965	0.0121863	0.00666798	0.00942715	0.00896729	0.0137192	0.00835414	0.00327062	0.00147825
C. singaporensis	COG0448	0.0147156	0.0101169	0.00850743	0.00206937	0.00735778	0.00643805	0.0111133	0.0052884	0.00322176	0.00282543
C. singaporensis	COG0449	0.0749573	0.0912824	0.0933518	0.125542	0.109447	0.119104	0.0865305	0.118031	0.0100759	0.00810104
C. singaporensis	COG0450	0.0402378	0.0190842	0.0252924	0.036329	0.0239128	0.023223	0.0282048	0.0278216	0.0108734	0.00737572
C. singaporensis	COG0451	0.269479	0.324892	0.255453	0.222803	0.203489	0.202109	0.283274	0.209467	0.0367177	0.0115699
C. singaporensis	COG0452	0.0613914	0.0790961	0.079326	0.0749573	0.0784063	0.0717383	0.0732712	0.075034	0.0102888	0.00333465
C. singaporensis	COG0454	0.0705887	0.0579425	0.0487453	0.0193142	0.0236828	0.0220733	0.0590921	0.0216901	0.010967	0.00220941
C. singaporensis	COG0455	0.00344896	0.00252924	0.00183944	0.00390882	0.0105768	0.00597819	0.00260588	0.00682127	0.000807489	0.003413
C. singaporensis	COG0456	0.0517344	0.0974905	0.0931219	0.0613914	0.124852	0.126002	0.0807823	0.104082	0.0252509	0.0369755
C. singaporensis	COG0457	0.578735	0.802457	0.567009	0.450664	0.723821	0.689562	0.6494	0.621349	0.132681	0.148807
C. singaporensis	COG0458	0.0889831	0.120254	0.103469	0.145086	0.146926	0.140028	0.104235	0.144013	0.0156494	0.00357195
C. singaporensis	COG0459	0.0899028	0.101399	0.101399	0.0873736	0.142327	0.140028	0.0975672	0.123243	0.00663752	0.0310849
C. singaporensis	COG0460	0.0411576	0.0321903	0.0308107	0.0402378	0.0381685	0.042997	0.0347195	0.0404678	0.00561803	0.00242247
C. singaporensis	COG0461	0.0404678	0.0494351	0.0524242	0.0616214	0.0740376	0.079326	0.0474423	0.0716617	0.0062223	0.00908832
C. singaporensis	COG0462	0.0602418	0.072888	0.0758771	0.0710485	0.103469	0.0788662	0.0696689	0.0844611	0.00829982	0.0169188
C. singaporensis	COG0463	0.120254	0.139108	0.144856	0.16463	0.170838	0.152444	0.134739	0.162638	0.0128699	0.00935773
C. singaporensis	COG0464	0.0531139	0.0733478	0.069439	0.0715084	0.156123	0.142787	0.0653003	0.123473	0.0107331	0.0454937
C. singaporensis	COG0465	0.0924321	0.0935817	0.0896729	0.0951912	0.0786362	0.0965708	0.0918956	0.0901328	0.00200888	0.00998015
C. singaporensis	COG0466	0.0733478	0.0613914	0.0574826	0.0701288	0.056103	0.0406977	0.064074	0.0556432	0.00826578	0.0147209
C. singaporensis	COG0467	0.0167849	0.00459861	0.00321903	0.00321903	0.0052884	0.0052884	0.00820086	0.00459861	0.00746596	0.00119475
C. singaporensis	COG0468	0.0471358	0.0816253	0.0680594	0.0744975	0.116345	0.118644	0.0656068	0.103162	0.0173751	0.0248509
C. singaporensis	COG0469	0.0489752	0.0687492	0.0570228	0.0549534	0.0423072	0.0409276	0.0582491	0.0460627	0.00994389	0.00773036
C. singaporensis	COG0470	0.0108067	0.0278216	0.0308107	0.0252924	0.0705887	0.0657601	0.0231463	0.0538804	0.0107904	0.0248754
C. singaporensis	COG0471	0.0439167	0.0310406	0.0356392	0.0324202	0.0128761	0.0158652	0.0368655	0.0203872	0.00652506	0.0105275
C. singaporensis	COG0472	0.0475956	0.0423072	0.0423072	0.0593221	0.0602418	0.0632309	0.04407	0.0609316	0.00305326	0.00204367
C. singaporensis	COG0473	0.0797859	0.134279	0.124392	0.125082	0.137269	0.13198	0.112819	0.131444	0.0290317	0.00611085
C. singaporensis	COG0474	0.0321903	0.013336	0.0142557	0.00551833	0.00505847	0.00344896	0.0199273	0.00467525	0.01063	0.00108661
C. singaporensis	COG0475	0.0494351	0.0717383	0.0742676	0.0521942	0.117724	0.111516	0.065147	0.0938117	0.0136656	0.0361752
C. singaporensis	COG0476	0.0655302	0.079326	0.0751873	0.0765669	0.0984103	0.0797859	0.0733478	0.084921	0.00707947	0.0117924
C. singaporensis	COG0477	0.36559	0.276606	0.277296	0.138878	0.115885	0.118644	0.306497	0.124469	0.0511765	0.0125546
C. singaporensis	COG0479	0.0411576	0.0648404	0.0715084	0.0816253	0.0756471	0.0733478	0.0591688	0.0768734	0.0159505	0.00427283
C. singaporensis	COG0480	0.149225	0.154973	0.128531	0.157272	0.142097	0.114965	0.144243	0.138112	0.0139072	0.0214333
C. singaporensis	COG0481	0.0758771	0.103009	0.107837	0.107607	0.0588622	0.0857641	0.0955745	0.0840779	0.0172284	0.0244163
C. singaporensis	COG0482	0.0542636	0.0751873	0.0774866	0.0708186	0.0901328	0.0910525	0.0689792	0.0840013	0.0127958	0.0114258
C. singaporensis	COG0483	0.0841546	0.0903627	0.0880634	0.103009	0.103239	0.0949613	0.0875269	0.100403	0.00313864	0.00471404
C. singaporensis	COG0484	0.110597	0.135429	0.127152	0.149685	0.194291	0.196591	0.124392	0.180189	0.0126441	0.0264423
C. singaporensis	COG0486	0.0556432	0.0310406	0.0340297	0.0508146	0.0227631	0.0223033	0.0402378	0.0319603	0.0134249	0.0163299
C. singaporensis	COG0488	0.0616214	0.0374787	0.0402378	0.0425371	0.0204638	0.0243726	0.046446	0.0291245	0.0132145	0.0117789
C. singaporensis	COG0489	0.0646105	0.0717383	0.0618513	0.0807056	0.059552	0.0710485	0.0660667	0.0704354	0.00510183	0.0105901
C. singaporensis	COG0490	0.00344896	0.0029891	0.0052884	0.000229931	0.000459861	0.000459861	0.00390882	0.000383218	0.00121668	0.00013275
C. singaporensis	COG0491	0.179806	0.145086	0.178196	0.168309	0.113816	0.121173	0.167696	0.134433	0.0195972	0.0295676
C. singaporensis	COG0492	0.0740376	0.0876035	0.0772567	0.0968007	0.0784063	0.0712785	0.0796326	0.0821618	0.00708818	0.0131691
C. singaporensis	COG0493	0.0836947	0.0446065	0.0473657	0.072888	0.0494351	0.0503548	0.0585556	0.0575593	0.0218147	0.013283
C. singaporensis	COG0494	0.116115	0.120254	0.140258	0.144166	0.154973	0.150834	0.125542	0.149991	0.012911	0.00545247
C. singaporensis	COG0495	0.103699	0.109217	0.125772	0.149915	0.116805	0.126462	0.112896	0.13106	0.0114873	0.0170273
C. singaporensis	COG0496	0.0209237	0.0154053	0.0202339	0.0301209	0.0110367	0.00919722	0.0188543	0.0167849	0.00300673	0.0115859
C. singaporensis	COG0497	0.0607017	0.0400079	0.0432269	0.0777165	0.0301209	0.0354093	0.0479788	0.0477489	0.0111352	0.0260871
C. singaporensis	COG0498	0.0869137	0.117494	0.1329	0.0871437	0.13129	0.136349	0.112436	0.118261	0.0234067	0.0270668
C. singaporensis	COG0499	0.0544935	0.0942715	0.0705887	0.0731179	0.0887532	0.0885232	0.0731179	0.0834648	0.0200092	0.00896139
C. singaporensis	COG0500	0.0664499	0.0492051	0.0586323	0.036329	0.039548	0.0418474	0.0580958	0.0392415	0.0086349	0.00277191
C. singaporensis	COG0501	0.0400079	0.0492051	0.036329	0.0597819	0.0383984	0.0469058	0.0418474	0.0483621	0.00663221	0.0107659
C. singaporensis	COG0502	0.0225332	0.0246026	0.0234529	0.0209237	0.0400079	0.0411576	0.0235296	0.0340297	0.00103681	0.0113647
C. singaporensis	COG0503	0.0388583	0.0485153	0.0455262	0.0512745	0.059552	0.0666798	0.0442999	0.0591688	0.00494395	0.00770982
C. singaporensis	COG0504	0.0597819	0.0887532	0.0705887	0.0945014	0.102089	0.105768	0.0730413	0.100786	0.0146405	0.0057452
C. singaporensis	COG0505	0.0584024	0.0788662	0.0800158	0.0816253	0.0857641	0.0749573	0.0724281	0.0807823	0.0121603	0.00545247
C. singaporensis	COG0506	0.0183944	0.00873736	0.0140258	0.0400079	0.0114965	0.0105768	0.0137192	0.0206937	0.00483583	0.0167329
C. singaporensis	COG0507	0.0669098	0.0360991	0.0510446	0.0450664	0.0213835	0.0183944	0.0513511	0.0282815	0.0154076	0.0146128
C. singaporensis	COG0508	0.134279	0.188313	0.182335	0.194751	0.153824	0.155663	0.168309	0.168079	0.0296218	0.0231169
C. singaporensis	COG0509	0.0434569	0.0374787	0.0381685	0.0377086	0.0402378	0.0478255	0.0397013	0.041924	0.00327062	0.00526502
C. singaporensis	COG0510	0.0112666	0.00689792	0.00850743	0.00390882	0.00643805	0.00551833	0.00889065	0.0052884	0.00220941	0.0012802
C. singaporensis	COG0511	0.0664499	0.0641506	0.0705887	0.0871437	0.0744975	0.0618513	0.0670631	0.0744975	0.00326253	0.0126462
C. singaporensis	COG0512	0.0402378	0.0469058	0.0436868	0.0549534	0.0517344	0.0556432	0.0436102	0.0541103	0.00333465	0.00208634
C. singaporensis	COG0513	0.108297	0.0719683	0.0678295	0.0938117	0.0620812	0.0669098	0.0826983	0.0742676	0.0222657	0.017097
C. singaporensis	COG0514	0.190842	0.107148	0.110597	0.101169	0.072658	0.0832348	0.136196	0.0856874	0.0473569	0.0144131
C. singaporensis	COG0515	0.154743	0.059552	0.0767968	0.0485153	0.0572527	0.0457562	0.0970307	0.0505081	0.0507188	0.00600173
C. singaporensis	COG0516	0.0547235	0.0671397	0.0475956	0.0570228	0.0625411	0.0692091	0.0564863	0.0629243	0.00989058	0.00610219
C. singaporensis	COG0517	0.0501249	0.0489752	0.0448365	0.0586323	0.0558731	0.0508146	0.0479788	0.0551067	0.00278143	0.00396477
C. singaporensis	COG0518	0.0981803	0.0908226	0.0908226	0.105308	0.146006	0.145776	0.0932751	0.132363	0.00424801	0.0234307
C. singaporensis	COG0519	0.0503548	0.0673696	0.0698989	0.0876035	0.0887532	0.104388	0.0625411	0.0935817	0.0106292	0.00937654
C. singaporensis	COG0520	0.121633	0.149455	0.13152	0.112206	0.152214	0.163481	0.134203	0.142634	0.0141034	0.0269464
C. singaporensis	COG0521	0.0347195	0.0321903	0.0360991	0.0321903	0.0202339	0.0213835	0.0343363	0.0246026	0.00198239	0.00659624
C. singaporensis	COG0522	0.0494351	0.046216	0.056103	0.0620812	0.0685193	0.0641506	0.0505847	0.064917	0.00504277	0.00328675
C. singaporensis	COG0523	0.072658	0.0335699	0.0423072	0.0381685	0.0156353	0.0177046	0.0495117	0.0238361	0.0205159	0.0124552
C. singaporensis	COG0524	0.139338	0.117035	0.136349	0.101859	0.146466	0.142327	0.130907	0.130217	0.0121065	0.0246459
C. singaporensis	COG0525	0.079556	0.124392	0.112666	0.162791	0.134279	0.138418	0.105538	0.145163	0.0232526	0.0154059
C. singaporensis	COG0526	0.0653003	0.0800158	0.072658	0.0843845	0.0857641	0.082775	0.072658	0.0843079	0.00735778	0.00149602
C. singaporensis	COG0527	0.0577126	0.095881	0.10048	0.0853042	0.129911	0.158882	0.0846911	0.124699	0.0234769	0.0370647
C. singaporensis	COG0528	0.0427671	0.0620812	0.0478255	0.0655302	0.0832348	0.0717383	0.0508913	0.0735011	0.0100154	0.008983
C. singaporensis	COG0529	0.0337998	0.0443766	0.039548	0.0370188	0.0584024	0.0666798	0.0392415	0.0540337	0.00529506	0.0153055
C. singaporensis	COG0530	0.0372487	0.0501249	0.049665	0.046446	0.06622	0.0708186	0.0456795	0.0611615	0.00730489	0.0129498
C. singaporensis	COG0531	0.0301209	0.0248325	0.0216135	0.00758771	0.0128761	0.0142557	0.0255223	0.0115732	0.00429546	0.00351976
C. singaporensis	COG0532	0.0659901	0.0809355	0.0839246	0.092662	0.0940416	0.107607	0.0769501	0.0981037	0.0096086	0.00825938
C. singaporensis	COG0533	0.0501249	0.0508146	0.0687492	0.089213	0.0758771	0.0777165	0.0565629	0.0809355	0.0105593	0.00722728
C. singaporensis	COG0534	0.0797859	0.0965708	0.0804757	0.10025	0.0749573	0.0864539	0.0856108	0.0872203	0.00949792	0.0126636
C. singaporensis	COG0535	0.0436868	0.0308107	0.0246026	0.0324202	0.0229931	0.0292012	0.0330334	0.0282048	0.00973433	0.0047919
C. singaporensis	COG0536	0.0406977	0.0432269	0.0590921	0.0703587	0.0508146	0.0487453	0.0476723	0.0566396	0.00997043	0.0119261
C. singaporensis	COG0537	0.0443766	0.0701288	0.0680594	0.0535738	0.0832348	0.0832348	0.0608549	0.0733478	0.0143081	0.0171248
C. singaporensis	COG0538	0.0475956	0.0308107	0.0333399	0.0485153	0.0220733	0.0257522	0.0372487	0.0321136	0.00904945	0.0143229
C. singaporensis	COG0539	0.0823151	0.085994	0.0680594	0.0873736	0.0710485	0.0848444	0.0787895	0.0810888	0.00947284	0.00878664
C. singaporensis	COG0540	0.0443766	0.0698989	0.0735778	0.0788662	0.0763369	0.0901328	0.0626177	0.0817786	0.015904	0.00734459
C. singaporensis	COG0541	0.0503548	0.0448365	0.0498949	0.0487453	0.0471358	0.0494351	0.0483621	0.0484387	0.00306191	0.00117991
C. singaporensis	COG0542	0.174517	0.209237	0.189693	0.191992	0.156123	0.159802	0.191149	0.169306	0.0174055	0.019733
C. singaporensis	COG0543	0.0202339	0.0321903	0.0404678	0.0101169	0.03311	0.036559	0.030964	0.0265953	0.0101725	0.0143745
C. singaporensis	COG0544	0.0570228	0.069439	0.0738077	0.0721982	0.0577126	0.0813954	0.0667565	0.0704354	0.00870806	0.0119394
C. singaporensis	COG0545	0.0239128	0.0135659	0.0110367	0.0179346	0.0101169	0.00850743	0.0161718	0.0121863	0.00682213	0.00504277
C. singaporensis	COG0546	0.062771	0.0554133	0.0551833	0.0586323	0.0917423	0.0673696	0.0577892	0.0725814	0.00431592	0.0171592
C. singaporensis	COG0547	0.056103	0.0797859	0.0846144	0.0634608	0.106918	0.0772567	0.0735011	0.0825451	0.0152594	0.0222059
C. singaporensis	COG0548	0.0519643	0.0758771	0.0544935	0.0519643	0.0593221	0.0590921	0.0607783	0.0567928	0.0131369	0.00418322
C. singaporensis	COG0549	0.00321903	0.00275917	0.00229931	0	0	0	0.00275917	0	0.000459861	0
C. singaporensis	COG0550	0.0588622	0.0919722	0.0984103	0.0951912	0.0698989	0.092662	0.0830816	0.0859174	0.0212201	0.0139299
C. singaporensis	COG0551	0.0275917	0.0455262	0.039778	0.0266719	0.0443766	0.0544935	0.037632	0.0418474	0.00915786	0.0140822
C. singaporensis	COG0552	0.0455262	0.0308107	0.0475956	0.039778	0.0501249	0.0485153	0.0413108	0.0461394	0.00915208	0.00556761
C. singaporensis	COG0553	0.147156	0.13129	0.126002	0.102319	0.147615	0.147615	0.134816	0.132517	0.0110087	0.0261518
C. singaporensis	COG0554	0.0285114	0.0190842	0.0204638	0.0177046	0.00850743	0.00781764	0.0226865	0.0113432	0.00509146	0.00551993
C. singaporensis	COG0555	0.00275917	0.00206937	0.00160951	0	0.00252924	0.00137958	0.00214602	0.00130294	0.000578646	0.00126636
C. singaporensis	COG0556	0.0721982	0.107148	0.111746	0.123703	0.112436	0.120943	0.0970307	0.119027	0.0216281	0.00587261
C. singaporensis	COG0557	0.0512745	0.0209237	0.0239128	0.0616214	0.046446	0.0406977	0.032037	0.0495883	0.0167271	0.01081
C. singaporensis	COG0558	0.0834648	0.0781764	0.0701288	0.0466759	0.0659901	0.0682894	0.0772567	0.0603184	0.00671539	0.0118706
C. singaporensis	COG0559	0.19705	0.136349	0.158422	0.176587	0.127841	0.149455	0.16394	0.151294	0.0307248	0.0244246
C. singaporensis	COG0560	0.0190842	0.0225332	0.0255223	0.026442	0.0377086	0.0367889	0.0223799	0.0336465	0.00322176	0.00625619
C. singaporensis	COG0561	0.0372487	0.0542636	0.0344896	0.0292012	0.0609316	0.0659901	0.0420006	0.0520409	0.0107093	0.0199409
C. singaporensis	COG0562	0.00206937	0	0.000229931	0.00137958	0.00482854	0.00206937	0.000766435	0.00275917	0.00113422	0.00182502
C. singaporensis	COG0563	0.0535738	0.0459861	0.0492051	0.0538037	0.0342596	0.0471358	0.0495883	0.0450664	0.00380834	0.00993502
C. singaporensis	COG0564	0.0682894	0.0554133	0.0519643	0.0830049	0.0498949	0.0512745	0.0585556	0.0613914	0.00860424	0.0187305
C. singaporensis	COG0565	0.0243726	0.0170149	0.020004	0.0351794	0.013336	0.0239128	0.0204638	0.0241427	0.00370038	0.0109235
C. singaporensis	COG0566	0.0567928	0.0855342	0.0947314	0.069439	0.0517344	0.0565629	0.0790195	0.0592454	0.0197905	0.00915208
C. singaporensis	COG0567	0.0689792	0.0834648	0.0784063	0.126232	0.0991001	0.0972606	0.0769501	0.107531	0.00735179	0.0162216
C. singaporensis	COG0568	0.176817	0.158192	0.138648	0.154973	0.138418	0.156123	0.157886	0.149838	0.0190861	0.0099066
C. singaporensis	COG0569	0.0719683	0.0597819	0.0675996	0.0501249	0.0425371	0.039778	0.0664499	0.0441467	0.00617397	0.00535792
C. singaporensis	COG0571	0.0434569	0.0190842	0.0209237	0.0370188	0.0227631	0.0188543	0.0278216	0.0262121	0.0135717	0.0095608
C. singaporensis	COG0572	0.00505847	0.0135659	0.00551833	0.0174747	0.00390882	0.00183944	0.00804757	0.00774099	0.00478454	0.00849292
C. singaporensis	COG0573	0.0367889	0.0547235	0.0418474	0.0574826	0.059552	0.0772567	0.0444532	0.0647638	0.0092469	0.0108685
C. singaporensis	COG0574	0.0623112	0.0466759	0.0542636	0.0526541	0.0572527	0.0602418	0.0544169	0.0567162	0.00781876	0.0038222
C. singaporensis	COG0575	0.0356392	0.0443766	0.0386283	0.0441467	0.0271318	0.0294311	0.039548	0.0335699	0.0044407	0.00923165
C. singaporensis	COG0576	0.0466759	0.0471358	0.0558731	0.0784063	0.062771	0.062771	0.0498949	0.0679828	0.00518237	0.00902703
C. singaporensis	COG0577	0.171068	0.204868	0.183714	0.0710485	0.0940416	0.0974905	0.18655	0.0875269	0.0170774	0.0143745
C. singaporensis	COG0578	0.036329	0.0216135	0.026442	0.0280515	0.00919722	0.0140258	0.0281282	0.0170915	0.00750128	0.00979389
C. singaporensis	COG0579	0.0310406	0.0239128	0.0248325	0.00804757	0.0425371	0.0381685	0.0265953	0.0295844	0.00387713	0.0187789
C. singaporensis	COG0580	0.0337998	0.0452963	0.0480555	0.0204638	0.0698989	0.0740376	0.0423839	0.0548001	0.00756095	0.029808
C. singaporensis	COG0581	0.0425371	0.0613914	0.0703587	0.0620812	0.0650703	0.0708186	0.0580958	0.0659901	0.0142006	0.0044407
C. singaporensis	COG0582	0.151754	0.0816253	0.110137	0.129911	0.13221	0.129221	0.114505	0.130447	0.0352679	0.0015651
C. singaporensis	COG0583	0.0749573	0.0425371	0.0531139	0.0880634	0.0517344	0.0482854	0.0568695	0.0626944	0.0165332	0.0220378
C. singaporensis	COG0584	0.0287413	0.0292012	0.0250624	0.00988701	0.0117265	0.0082775	0.0276683	0.00996366	0.00226844	0.00172576
C. singaporensis	COG0585	0.0103469	0.0174747	0.0167849	0.00712785	0.036559	0.0321903	0.0148688	0.0252924	0.0039313	0.0158819
C. singaporensis	COG0586	0.0156353	0.0436868	0.0432269	0.0294311	0.072888	0.0763369	0.034183	0.059552	0.0160644	0.0261424
C. singaporensis	COG0587	0.125772	0.169459	0.174747	0.170149	0.117724	0.136349	0.156659	0.141407	0.0268796	0.0265756
C. singaporensis	COG0588	0.00850743	0.00781764	0.013336	0.0278216	0.0112666	0.00735778	0.00988701	0.015482	0.00300673	0.0108637
C. singaporensis	COG0589	0.036559	0.0519643	0.0501249	0.0457562	0.0712785	0.0738077	0.046216	0.0636141	0.0084137	0.015517
C. singaporensis	COG0590	0.0432269	0.016555	0.0239128	0.0370188	0.0158652	0.0170149	0.0278982	0.0232996	0.0137754	0.0118951
C. singaporensis	COG0591	0.0945014	0.122783	0.129681	0.0524242	0.0885232	0.0919722	0.115655	0.0776399	0.0186414	0.0219054
C. singaporensis	COG0592	0.0731179	0.0850743	0.0666798	0.0731179	0.0850743	0.0876035	0.0749573	0.0819319	0.00933416	0.0077372
C. singaporensis	COG0593	0.0802457	0.0738077	0.0802457	0.124852	0.0609316	0.0625411	0.0780997	0.082775	0.00371701	0.0364489
C. singaporensis	COG0594	0.0358692	0.0255223	0.0310406	0.0409276	0.0248325	0.0255223	0.0308107	0.0304275	0.00517727	0.00909994
C. singaporensis	COG0595	0.0280515	0.0246026	0.0333399	0.0280515	0.0432269	0.046446	0.0286647	0.0392415	0.00440083	0.00982353
C. singaporensis	COG0596	0.334319	0.311096	0.341217	0.23177	0.172448	0.19889	0.328877	0.201036	0.0157806	0.0297192
C. singaporensis	COG0597	0.0287413	0.0406977	0.0508146	0.0386283	0.0349494	0.0285114	0.0400846	0.0340297	0.0110494	0.0051208
C. singaporensis	COG0598	0.00712785	0.013336	0.0147156	0.0103469	0.0356392	0.0347195	0.0117265	0.0269019	0.00404181	0.0143444
C. singaporensis	COG0599	0.0439167	0.0229931	0.0218434	0.0188543	0.0135659	0.0186244	0.0295844	0.0170149	0.0124255	0.0029891
C. singaporensis	COG0600	0.0912824	0.0945014	0.0885232	0.0834648	0.0772567	0.0802457	0.0914357	0.0803224	0.00299204	0.00310477
C. singaporensis	COG0601	0.33018	0.251314	0.249705	0.177046	0.171528	0.148535	0.277066	0.165703	0.0460051	0.0151219
C. singaporensis	COG0602	0.0229931	0.0280515	0.0190842	0.0223033	0.046216	0.0423072	0.0233763	0.0369422	0.00449591	0.0128274
C. singaporensis	COG0603	0.0202339	0.0301209	0.0234529	0.0255223	0.0459861	0.0487453	0.0246026	0.0400846	0.00504277	0.0126865
C. singaporensis	COG0604	0.181645	0.13152	0.145776	0.170838	0.127841	0.139798	0.15298	0.146159	0.0258274	0.0221932
C. singaporensis	COG0605	0.0234529	0.036329	0.0388583	0.0494351	0.0779464	0.0772567	0.0328801	0.0682127	0.00826152	0.0162656
C. singaporensis	COG0606	0.0503548	0.0710485	0.0731179	0.0751873	0.0607017	0.0756471	0.0648404	0.070512	0.0125875	0.00849914
C. singaporensis	COG0607	0.0664499	0.0772567	0.069439	0.0347195	0.0388583	0.0308107	0.0710485	0.0347962	0.00558026	0.00402433
C. singaporensis	COG0608	0.0434569	0.0903627	0.0850743	0.0887532	0.0747274	0.082775	0.0729646	0.0820852	0.0256909	0.00703828
C. singaporensis	COG0609	0.0321903	0.0411576	0.0349494	0.0319603	0.0177046	0.0223033	0.0360991	0.0239894	0.00459286	0.00727589
C. singaporensis	COG0610	0.135199	0.118874	0.0991001	0.13106	0.0574826	0.063001	0.117724	0.083848	0.018077	0.0409801
C. singaporensis	COG0611	0.0275917	0.0374787	0.042997	0.046446	0.056103	0.052884	0.0360224	0.051811	0.00780523	0.00491715
C. singaporensis	COG0612	0.113356	0.102319	0.125542	0.0825451	0.0802457	0.0991001	0.113739	0.087297	0.0116162	0.0102862
C. singaporensis	COG0613	0.046216	0.0650703	0.0480555	0.0248325	0.0547235	0.0473657	0.0531139	0.0423072	0.0103953	0.0155743
C. singaporensis	COG0614	0.0459861	0.0675996	0.0721982	0.0317304	0.0400079	0.0301209	0.061928	0.0339531	0.0139962	0.00530504
C. singaporensis	COG0615	0.0029891	0.0151754	0.00988701	0.00597819	0.0319603	0.029891	0.00935051	0.0226098	0.00611085	0.0144405
C. singaporensis	COG0616	0.0862239	0.0922021	0.0786362	0.152444	0.102779	0.0977205	0.0856874	0.117648	0.00679884	0.0302403
C. singaporensis	COG0617	0.0636908	0.059552	0.0696689	0.0765669	0.0542636	0.0648404	0.0643039	0.0652236	0.00508627	0.0111566
C. singaporensis	COG0618	0.0172448	0.0170149	0.0128761	0.0082775	0.00965708	0.0135659	0.0157119	0.0105002	0.00245857	0.00274315
C. singaporensis	COG0619	0.0156353	0.00620812	0.00758771	0.00183944	0.0082775	0.00758771	0.00981037	0.00590155	0.00509146	0.00353475
C. singaporensis	COG0620	0.0574826	0.0889831	0.0710485	0.0383984	0.0441467	0.0418474	0.0725048	0.0414641	0.0158006	0.00289323
C. singaporensis	COG0621	0.121173	0.106228	0.0995599	0.121633	0.119794	0.118644	0.108987	0.120024	0.0110678	0.00150776
C. singaporensis	COG0622	0.019774	0.0144856	0.0147156	0.00459861	0.00275917	0.00597819	0.0163251	0.00444532	0.0029891	0.00161498
C. singaporensis	COG0623	0.0360991	0.0425371	0.0565629	0.079326	0.03311	0.0489752	0.0450664	0.0538037	0.0104637	0.0234833
C. singaporensis	COG0624	0.141637	0.149455	0.147845	0.161411	0.110597	0.105768	0.146312	0.125925	0.00412809	0.0308264
C. singaporensis	COG0625	0.179806	0.0871437	0.121633	0.189693	0.0664499	0.0735778	0.129528	0.109907	0.0468327	0.0691885
C. singaporensis	COG0626	0.063001	0.0809355	0.0742676	0.0938117	0.0420773	0.0544935	0.0727347	0.0634608	0.00906502	0.0270078
C. singaporensis	COG0627	0.00689792	0.00229931	0.00574826	0.0151754	0.00137958	0.000459861	0.00498183	0.00567162	0.00239319	0.00824336
C. singaporensis	COG0628	0.0510446	0.0312706	0.0432269	0.0482854	0.0285114	0.0312706	0.0418474	0.0360224	0.00995894	0.0107093
C. singaporensis	COG0629	0.126922	0.0565629	0.069439	0.0485153	0.0404678	0.0404678	0.0843079	0.0431503	0.037462	0.00464627
C. singaporensis	COG0630	0.00436868	0.00919722	0.0144856	0.00988701	0.0183944	0.019774	0.00935051	0.0160185	0.00506021	0.00535463
C. singaporensis	COG0631	0.0137958	0.0124162	0.0105768	0.00666798	0.00758771	0.00919722	0.012263	0.00781764	0.00161498	0.0012802
C. singaporensis	COG0632	0.0400079	0.0413875	0.0521942	0.0489752	0.0390882	0.0404678	0.0445299	0.0428437	0.00667327	0.00535463
C. singaporensis	COG0633	0.0689792	0.0404678	0.0418474	0.0597819	0.0360991	0.0471358	0.0504314	0.0476723	0.0160776	0.0118505
C. singaporensis	COG0634	0.0183944	0.020004	0.0128761	0.0105768	0.0082775	0.0082775	0.0170915	0.00904393	0.00373829	0.0013275
C. singaporensis	COG0635	0.0521942	0.0503548	0.0616214	0.062771	0.0432269	0.0519643	0.0547235	0.0526541	0.00604416	0.00979029
C. singaporensis	COG0636	0.0515044	0.0478255	0.0620812	0.0618513	0.0816253	0.0724281	0.0538037	0.0719683	0.00740076	0.00989503
C. singaporensis	COG0637	0.0328801	0.0225332	0.0154053	0.00597819	0.0082775	0.0082775	0.0236062	0.00751106	0.00878664	0.0013275
C. singaporensis	COG0638	0.0223033	0.0600119	0.0577126	0.0294311	0.121863	0.114046	0.0466759	0.0884466	0.0211386	0.0512582
C. singaporensis	COG0639	0.0101169	0.00965708	0.00988701	0.00712785	0.0052884	0.00482854	0.00988701	0.00574826	0.000229931	0.00121668
C. singaporensis	COG0640	0.0144856	0.0225332	0.0248325	0.039778	0.0664499	0.0641506	0.0206171	0.0567928	0.00543305	0.0147801
C. singaporensis	COG0641	0.0160951	0.0151754	0.0124162	0.000919722	0.0108067	0.00413875	0.0145623	0.0052884	0.00191455	0.00504277
C. singaporensis	COG0642	0.194061	0.162331	0.156813	0.185554	0.106918	0.102779	0.171068	0.13175	0.0201028	0.0466413
C. singaporensis	COG0643	0.00689792	0.00574826	0.00344896	0.00160951	0.000689792	0.00114965	0.00536505	0.00114965	0.00175612	0.000459861
C. singaporensis	COG0644	0.111516	0.118874	0.113356	0.114505	0.220963	0.202339	0.114582	0.179269	0.00382911	0.0568549
C. singaporensis	COG0645	0.0029891	0.00137958	0.00183944	0	0	0	0.00206937	0	0.000829026	0
C. singaporensis	COG0646	0.0531139	0.0538037	0.0602418	0.0671397	0.0570228	0.063001	0.0557198	0.0623878	0.0039313	0.00508627
C. singaporensis	COG0647	0.0257522	0.0101169	0.0126462	0.0144856	0.00620812	0.0052884	0.0161718	0.00866072	0.00839273	0.00506543
C. singaporensis	COG0648	0.0147156	0.0427671	0.0538037	0.0335699	0.104618	0.0556432	0.0370955	0.0646105	0.0201518	0.0363632
C. singaporensis	COG0649	0.0701288	0.0853042	0.0984103	0.0807056	0.0965708	0.0986402	0.0846144	0.0919722	0.0141533	0.00981187
C. singaporensis	COG0651	0.029661	0.0441467	0.046446	0.0358692	0.0402378	0.0413875	0.0400846	0.0391648	0.00909994	0.00291144
C. singaporensis	COG0652	0.0597819	0.0912824	0.0781764	0.0751873	0.129221	0.122093	0.0764136	0.108834	0.0158241	0.0293559
C. singaporensis	COG0653	0.0917423	0.123013	0.103929	0.13198	0.095881	0.106688	0.106228	0.111516	0.0157616	0.0185276
C. singaporensis	COG0654	0.118644	0.0653003	0.0740376	0.144626	0.0551833	0.0554133	0.085994	0.0850743	0.0286113	0.0515737
C. singaporensis	COG0655	0.0140258	0.0186244	0.0179346	0.0163251	0.00712785	0.013336	0.0168616	0.012263	0.00247998	0.00469156
C. singaporensis	COG0656	0.0250624	0.0137958	0.0108067	0.016555	0.00919722	0.00620812	0.016555	0.0106534	0.00751771	0.00532493
C. singaporensis	COG0657	0.0634608	0.0804757	0.0823151	0.0317304	0.0321903	0.0390882	0.0754172	0.0343363	0.0103953	0.00412168
C. singaporensis	COG0658	0.0220733	0.0236828	0.026442	0.029661	0.0236828	0.020004	0.0240661	0.0244493	0.00220941	0.00487395
C. singaporensis	COG0659	0.0466759	0.0188543	0.0292012	0.0151754	0.0170149	0.0126462	0.0315771	0.0149455	0.0140622	0.0021934
C. singaporensis	COG0661	0.0471358	0.0292012	0.0377086	0.059552	0.0597819	0.0613914	0.0380152	0.0602418	0.00897122	0.00100224
C. singaporensis	COG0662	0.056333	0.0790961	0.0834648	0.0567928	0.0804757	0.0567928	0.0729646	0.0646871	0.0145681	0.0136733
C. singaporensis	COG0663	0.0349494	0.0259821	0.0328801	0.0402378	0.029661	0.0239128	0.0312706	0.0312706	0.00469531	0.00828069
C. singaporensis	COG0664	0.0335699	0.0236828	0.0174747	0.00850743	0.0218434	0.0234529	0.0249091	0.0179346	0.00811734	0.00820372
C. singaporensis	COG0665	0.375706	0.219814	0.26603	0.410656	0.183944	0.187163	0.287183	0.260588	0.0800703	0.129973
C. singaporensis	COG0666	0.652773	0.16693	0.195211	0.341677	0.235449	0.240047	0.338304	0.272391	0.272704	0.0600472
C. singaporensis	COG0667	0.184404	0.227861	0.202109	0.126922	0.184404	0.16486	0.204791	0.158729	0.0218523	0.0292277
C. singaporensis	COG0668	0.0604717	0.0466759	0.0441467	0.056103	0.0853042	0.0853042	0.0504314	0.0755705	0.00878664	0.0168593
C. singaporensis	COG0669	0.0377086	0.0351794	0.0402378	0.0473657	0.0351794	0.039548	0.0377086	0.0406977	0.00252924	0.00617397
C. singaporensis	COG0670	0.0370188	0.0103469	0.0170149	0.0547235	0.016555	0.0183944	0.0214602	0.029891	0.0138805	0.0215252
C. singaporensis	COG0671	0.0142557	0.0183944	0.0223033	0.0105768	0.0356392	0.0312706	0.0183178	0.0258289	0.00402433	0.0133881
C. singaporensis	COG0672	0.00321903	0.00252924	0.00137958	0	0.000689792	0.000459861	0.00237595	0.000383218	0.000929253	0.000351225
C. singaporensis	COG0673	0.607246	0.741066	0.573677	0.13129	0.262121	0.200729	0.640663	0.198047	0.0885568	0.0654565
C. singaporensis	COG0674	0.0370188	0.0379385	0.0418474	0.0292012	0.0517344	0.0510446	0.0389349	0.0439934	0.00256384	0.0128151
C. singaporensis	COG0675	0.085994	0.0873736	0.0804757	0.0721982	0.0655302	0.0402378	0.0846144	0.0593221	0.00365003	0.0168604
C. singaporensis	COG0677	0.0174747	0.0117265	0.013336	0.0147156	0.00344896	0.00551833	0.014179	0.00789428	0.00296542	0.00599732
C. singaporensis	COG0678	0.0195441	0.00758771	0.0101169	0.023223	0.00390882	0.00551833	0.0124162	0.0108834	0.0063011	0.0107167
C. singaporensis	COG0679	0.019774	0.0082775	0.00735778	0.0257522	0.00712785	0.00965708	0.0118031	0.014179	0.00691832	0.0101021
C. singaporensis	COG0680	0.000689792	0.000919722	0.00114965	0.00114965	0.00229931	0	0.000919722	0.00114965	0.000229931	0.00114965
C. singaporensis	COG0681	0.0584024	0.0425371	0.0597819	0.0531139	0.0735778	0.0772567	0.0535738	0.0679828	0.00958289	0.0130075
C. singaporensis	COG0682	0.0487453	0.0524242	0.0517344	0.0607017	0.0317304	0.052884	0.0509679	0.0484387	0.00195554	0.0149885
C. singaporensis	COG0683	0.241657	0.169689	0.175437	0.16578	0.128071	0.122783	0.195594	0.138878	0.0399949	0.0234473
C. singaporensis	COG0684	0.0324202	0.039548	0.0280515	0.0248325	0.00804757	0.0140258	0.0333399	0.0156353	0.00580318	0.00850743
C. singaporensis	COG0685	0.0512745	0.0698989	0.0524242	0.0565629	0.0740376	0.0685193	0.0578658	0.0663733	0.0104368	0.00893283
C. singaporensis	COG0686	0.0206937	0.0469058	0.0278216	0.0666798	0.0358692	0.03311	0.0318071	0.0452197	0.0135529	0.0186362
C. singaporensis	COG0687	0.104848	0.0452963	0.056103	0.0843845	0.0379385	0.0413875	0.0687492	0.0545702	0.0317262	0.0258775
C. singaporensis	COG0688	0.0140258	0.0108067	0.0103469	0.0142557	0.00551833	0.00689792	0.0117265	0.00889065	0.00200449	0.00469719
C. singaporensis	COG0689	0.029661	0.0356392	0.036559	0.0315005	0.0450664	0.0393181	0.0339531	0.0386283	0.00374535	0.0068092
C. singaporensis	COG0690	0.0344896	0.0315005	0.036329	0.0457562	0.0248325	0.03311	0.0341064	0.0345662	0.00243697	0.0105376
C. singaporensis	COG0691	0.0409276	0.0448365	0.0347195	0.0535738	0.0386283	0.0413875	0.0401612	0.0445299	0.00510183	0.00795285
C. singaporensis	COG0692	0.00689792	0.00252924	0.00390882	0.00804757	0.00413875	0.00459861	0.00444532	0.00559498	0.00223321	0.00213642
C. singaporensis	COG0693	0.00551833	0.00275917	0.00252924	0.00344896	0.000919722	0.00183944	0.00360224	0.00206937	0.00166336	0.0012802
C. singaporensis	COG0694	0.0227631	0.0147156	0.0140258	0.0255223	0.0144856	0.0128761	0.0171681	0.017628	0.00485765	0.00688385
C. singaporensis	COG0695	0.0280515	0.0186244	0.0174747	0.0211536	0.0126462	0.0108067	0.0213835	0.0148688	0.00580318	0.00551993
C. singaporensis	COG0696	0.046446	0.0436868	0.0611615	0.0406977	0.0282815	0.0326501	0.0504314	0.0338764	0.00939438	0.00629831
C. singaporensis	COG0697	0.156813	0.125542	0.136349	0.213835	0.0864539	0.079326	0.139568	0.126538	0.0158819	0.0756853
C. singaporensis	COG0698	0.00758771	0.0301209	0.0163251	0.0154053	0.0179346	0.0160951	0.0180112	0.0164784	0.0113608	0.00130744
C. singaporensis	COG0700	0.00206937	0.000689792	0.000459861	0	0	0	0.00107301	0	0.000870503	0
C. singaporensis	COG0701	0.0234529	0.0183944	0.0105768	0.00367889	0.00919722	0.0103469	0.0174747	0.00774099	0.00648714	0.00356454
C. singaporensis	COG0702	0.0678295	0.0450664	0.042997	0.0678295	0.079556	0.0687492	0.0519643	0.0720449	0.0137786	0.00652101
C. singaporensis	COG0703	0.0471358	0.0498949	0.0482854	0.0441467	0.0356392	0.0383984	0.0484387	0.0393948	0.00138596	0.00434035
C. singaporensis	COG0704	0.0393181	0.0931219	0.0788662	0.0788662	0.171068	0.161641	0.0704354	0.137192	0.0278751	0.050731
C. singaporensis	COG0705	0.0466759	0.0326501	0.0432269	0.0367889	0.0565629	0.056333	0.040851	0.0498949	0.00730851	0.0113507
C. singaporensis	COG0706	0.0554133	0.0549534	0.0450664	0.0650703	0.0246026	0.0337998	0.051811	0.0411576	0.00584554	0.0212135
C. singaporensis	COG0707	0.0390882	0.0262121	0.029661	0.0379385	0.0135659	0.0234529	0.0316538	0.0249858	0.00666534	0.0122584
C. singaporensis	COG0708	0.052884	0.026442	0.0370188	0.0809355	0.0294311	0.029891	0.0387816	0.0467525	0.0133089	0.0296042
C. singaporensis	COG0709	0.0248325	0.0177046	0.0156353	0.0248325	0.0105768	0.0149455	0.0193908	0.0167849	0.00482489	0.00730369
C. singaporensis	COG0710	0.00275917	0.0114965	0.0105768	0.0170149	0.0349494	0.036559	0.0082775	0.0295077	0.00480109	0.010849
C. singaporensis	COG0711	0.0620812	0.0485153	0.0524242	0.0609316	0.0446065	0.0400079	0.0543402	0.0485153	0.00698298	0.0109959
C. singaporensis	COG0712	0.0418474	0.0409276	0.0613914	0.0425371	0.0289712	0.0246026	0.0480555	0.032037	0.0115584	0.00935208
C. singaporensis	COG0713	0.0623112	0.0574826	0.0710485	0.063001	0.0767968	0.0765669	0.0636141	0.0721215	0.00687617	0.00789949
C. singaporensis	COG0714	0.194521	0.143707	0.170608	0.184174	0.13336	0.126692	0.169612	0.148075	0.025422	0.03144
C. singaporensis	COG0715	0.072658	0.0908226	0.0659901	0.0602418	0.0788662	0.0864539	0.0764902	0.0751873	0.0128521	0.0134877
C. singaporensis	COG0716	0	0.00390882	0.000459861	0.00114965	0.00482854	0	0.00145623	0.00199273	0.00213642	0.00252226
C. singaporensis	COG0717	0.0402378	0.0342596	0.0360991	0.0503548	0.0358692	0.0413875	0.0368655	0.0425371	0.00306191	0.00731092
C. singaporensis	COG0718	0.0218434	0.0181645	0.0158652	0.0234529	0.013106	0.0147156	0.0186244	0.0170915	0.00301551	0.00556761
C. singaporensis	COG0719	0.0954212	0.142787	0.139798	0.127841	0.160262	0.158422	0.126002	0.148842	0.0265259	0.0182101
C. singaporensis	COG0720	0.0347195	0.0252924	0.0266719	0.0271318	0.0427671	0.0457562	0.0288946	0.0385517	0.00509146	0.0100022
C. singaporensis	COG0721	0.0377086	0.0326501	0.0413875	0.0386283	0.0609316	0.0531139	0.0372487	0.0508913	0.00438679	0.0113165
C. singaporensis	COG0722	0.0206937	0.0469058	0.0360991	0.0370188	0.0374787	0.0411576	0.0345662	0.0385517	0.0131731	0.00226844
C. singaporensis	COG0723	0.0335699	0.0342596	0.0354093	0.039548	0.0471358	0.0406977	0.0344129	0.0424605	0.000929253	0.00408949
C. singaporensis	COG0724	0.0379385	0.0177046	0.0117265	0.00459861	0.0105768	0.0103469	0.0224565	0.00850743	0.0137369	0.00338709
C. singaporensis	COG0725	0.013336	0.0128761	0.0149455	0.00850743	0.00597819	0.00574826	0.0137192	0.00674463	0.00108661	0.00153095
C. singaporensis	COG0726	0.062771	0.052884	0.0501249	0.0351794	0.0119564	0.0142557	0.05526	0.0204638	0.00664946	0.0127958
C. singaporensis	COG0727	0.00758771	0.0206937	0.0216135	0.0135659	0.0374787	0.0381685	0.0166316	0.0297377	0.00784576	0.0140094
C. singaporensis	COG0728	0.0618513	0.0310406	0.0377086	0.0448365	0.0227631	0.029891	0.0435335	0.0324968	0.0162102	0.011265
C. singaporensis	COG0729	0.00689792	0.00459861	0.00344896	0.000459861	0.0029891	0.0029891	0.00498183	0.00214602	0.00175612	0.00146025
C. singaporensis	COG0730	0.0680594	0.0480555	0.0632309	0.0623112	0.0581724	0.059552	0.0597819	0.0600119	0.0104384	0.00210735
C. singaporensis	COG0731	0.00321903	0.00988701	0.0119564	0.00850743	0.0335699	0.0278216	0.00835414	0.0232996	0.00456592	0.0131289
C. singaporensis	COG0732	0.122093	0.134049	0.107378	0.171298	0.183025	0.195441	0.121173	0.183255	0.0133597	0.012073
C. singaporensis	COG0733	0.0383984	0.0170149	0.0308107	0.0172448	0.0137958	0.0204638	0.0287413	0.0171681	0.0108409	0.00333465
C. singaporensis	COG0735	0.0698989	0.0480555	0.0696689	0.0767968	0.0487453	0.0400079	0.0625411	0.0551833	0.0125454	0.0192209
C. singaporensis	COG0736	0.0154053	0.0170149	0.0211536	0.0273617	0.0179346	0.0135659	0.0178579	0.0196207	0.00296542	0.00705079
C. singaporensis	COG0737	0.0285114	0.03311	0.0282815	0.00712785	0.0163251	0.00666798	0.0299676	0.0100403	0.00272381	0.00544762
C. singaporensis	COG0738	0.00252924	0.00459861	0.00459861	0.00574826	0.00183944	0.00183944	0.00390882	0.00314238	0.00119475	0.00225676
C. singaporensis	COG0739	0.082775	0.0533439	0.0710485	0.089213	0.042997	0.046446	0.0690558	0.059552	0.0148164	0.025745
C. singaporensis	COG0740	0.0749573	0.0747274	0.0696689	0.0800158	0.0673696	0.0616214	0.0731179	0.0696689	0.0029891	0.00941031
C. singaporensis	COG0741	0.0420773	0.0317304	0.0356392	0.039778	0.0294311	0.0292012	0.0364823	0.0328034	0.0052247	0.00604124
C. singaporensis	COG0742	0.0423072	0.062771	0.0705887	0.0823151	0.0393181	0.0469058	0.0585556	0.0561797	0.0146044	0.0229497
C. singaporensis	COG0743	0.0356392	0.069439	0.0475956	0.0475956	0.0372487	0.0409276	0.0508913	0.041924	0.0171392	0.0052449
C. singaporensis	COG0744	0.0370188	0.0234529	0.0278216	0.0108067	0.0160951	0.0110367	0.0294311	0.0126462	0.00692469	0.0029891
C. singaporensis	COG0745	0.16532	0.117724	0.116575	0.16532	0.0940416	0.089213	0.133206	0.116192	0.0278172	0.042615
C. singaporensis	COG0746	0.0278216	0.0202339	0.0216135	0.0227631	0.0142557	0.0218434	0.023223	0.0196207	0.00404181	0.00466897
C. singaporensis	COG0747	0.395251	0.355703	0.32995	0.220733	0.182335	0.16394	0.360301	0.189003	0.0328921	0.0289776
C. singaporensis	COG0748	0.00873736	0.00390882	0.00459861	0.000919722	0.00574826	0.00505847	0.00574826	0.00390882	0.00261151	0.00261151
C. singaporensis	COG0749	0.0770267	0.109677	0.106458	0.116345	0.0988701	0.128991	0.0977205	0.114735	0.0179934	0.0151248
C. singaporensis	COG0750	0.0655302	0.0876035	0.0786362	0.0669098	0.103239	0.101169	0.0772567	0.0904393	0.0111011	0.0204034
C. singaporensis	COG0751	0.0436868	0.0202339	0.0312706	0.0434569	0.0289712	0.0223033	0.0317304	0.0315771	0.0117332	0.0108149
C. singaporensis	COG0752	0.0324202	0.0195441	0.0195441	0.0393181	0.0158652	0.0188543	0.0238361	0.0246792	0.00743402	0.0127655
C. singaporensis	COG0753	0.00252924	0.00114965	0.00206937	0.0292012	0.0151754	0.00482854	0.00191609	0.0164017	0.000702449	0.0122325
C. singaporensis	COG0754	0.00551833	0.000919722	0.000459861	0.000689792	0.000459861	0	0.00229931	0.000383218	0.00279723	0.000351225
C. singaporensis	COG0755	0.0450664	0.0310406	0.0400079	0.0521942	0.0262121	0.0321903	0.038705	0.0368655	0.00710308	0.0136074
C. singaporensis	COG0756	0.0147156	0.0144856	0.0186244	0.0275917	0.0103469	0.0108067	0.0159418	0.0162484	0.00232598	0.00982622
C. singaporensis	COG0757	0.0441467	0.0335699	0.0328801	0.0406977	0.0337998	0.0388583	0.0368655	0.0377852	0.00631507	0.00357195
C. singaporensis	COG0758	0.0692091	0.0774866	0.0641506	0.0659901	0.0577126	0.0485153	0.0702821	0.057406	0.00673242	0.00874139
C. singaporensis	COG0759	0.0248325	0.0213835	0.0218434	0.0326501	0.0266719	0.0156353	0.0226865	0.0249858	0.00187268	0.00863184
C. singaporensis	COG0760	0.0710485	0.115195	0.0655302	0.0708186	0.0579425	0.0657601	0.0839246	0.0648404	0.0272213	0.00648714
C. singaporensis	COG0761	0.0572527	0.0616214	0.0574826	0.0788662	0.0554133	0.0570228	0.0587856	0.0637674	0.00245857	0.0131007
C. singaporensis	COG0762	0.0586323	0.0278216	0.0280515	0.0383984	0.0337998	0.0285114	0.0381685	0.0335699	0.0177226	0.00494751
C. singaporensis	COG0763	0.0388583	0.0213835	0.0216135	0.0285114	0.0204638	0.0193142	0.0272851	0.0227631	0.0100233	0.00501122
C. singaporensis	COG0764	0.0388583	0.0243726	0.0275917	0.0492051	0.026442	0.020004	0.0302742	0.0318837	0.00760626	0.0153423
C. singaporensis	COG0765	0.120943	0.0758771	0.0784063	0.119794	0.0646105	0.0705887	0.0917423	0.0849976	0.0253206	0.0302822
C. singaporensis	COG0766	0.0554133	0.0285114	0.0344896	0.0416174	0.0250624	0.029661	0.0394714	0.0321136	0.0141259	0.00854566
C. singaporensis	COG0767	0.0282815	0.0193142	0.0154053	0.0423072	0.0177046	0.0158652	0.0210003	0.0252924	0.00660158	0.014764
C. singaporensis	COG0768	0.113586	0.0673696	0.0788662	0.110827	0.0604717	0.0581724	0.0866072	0.0764902	0.0240608	0.0297583
C. singaporensis	COG0769	0.0434569	0.0285114	0.0282815	0.0517344	0.0223033	0.0241427	0.0334166	0.0327268	0.00869591	0.0164867
C. singaporensis	COG0770	0.0459861	0.0269019	0.0326501	0.0448365	0.0239128	0.023223	0.0351794	0.0306574	0.00979029	0.0122843
C. singaporensis	COG0771	0.0475956	0.0354093	0.0312706	0.0457562	0.0246026	0.0234529	0.0380918	0.0312706	0.00848669	0.0125581
C. singaporensis	COG0772	0.0995599	0.0607017	0.0602418	0.0905926	0.046446	0.0478255	0.0735011	0.0616214	0.0225687	0.0250993
C. singaporensis	COG0773	0.0685193	0.0441467	0.0402378	0.0590921	0.0379385	0.0393181	0.0509679	0.0454496	0.0153251	0.0118349
C. singaporensis	COG0774	0.0400079	0.0202339	0.0193142	0.0303508	0.0151754	0.0177046	0.0265187	0.021077	0.0116911	0.00813036
C. singaporensis	COG0775	0.0271318	0.0243726	0.0280515	0.0167849	0.0213835	0.0220733	0.0265187	0.0200806	0.00191455	0.0028749
C. singaporensis	COG0776	0.0673696	0.0475956	0.0531139	0.0830049	0.0381685	0.0416174	0.0560264	0.0542636	0.0102037	0.0249504
C. singaporensis	COG0777	0.0404678	0.0515044	0.0487453	0.059552	0.0354093	0.0321903	0.0469058	0.0423839	0.00574366	0.0149549
C. singaporensis	COG0778	0.0749573	0.0600119	0.0878335	0.0466759	0.0701288	0.0653003	0.0742676	0.0607017	0.0139236	0.0123843
C. singaporensis	COG0779	0.0321903	0.0186244	0.0216135	0.0278216	0.0179346	0.0204638	0.0241427	0.0220733	0.00712785	0.00513626
C. singaporensis	COG0780	0.0216135	0.0142557	0.013336	0.0163251	0.00735778	0.00689792	0.0164017	0.0101936	0.00453688	0.00531499
C. singaporensis	COG0781	0.0402378	0.0383984	0.0446065	0.0374787	0.0255223	0.0344896	0.0410809	0.0324968	0.00318878	0.0062223
C. singaporensis	COG0782	0.0328801	0.0326501	0.036329	0.0386283	0.0183944	0.0255223	0.0339531	0.027515	0.00206084	0.0102631
C. singaporensis	COG0783	0.00505847	0.00114965	0.0029891	0.0147156	0.00436868	0.00505847	0.00306574	0.00804757	0.00195554	0.00578493
C. singaporensis	COG0784	0.0246026	0.0243726	0.0266719	0.0223033	0.0117265	0.00781764	0.0252157	0.0139491	0.00126636	0.00749423
C. singaporensis	COG0785	0.0310406	0.0402378	0.0443766	0.026442	0.0616214	0.0526541	0.0385517	0.0469058	0.00682601	0.0182806
C. singaporensis	COG0786	0.000459861	0.00114965	0.000229931	0	0.000459861	0	0.000613148	0.000153287	0.000478639	0.000265501
C. singaporensis	COG0787	0.0446065	0.0250624	0.0324202	0.0374787	0.0218434	0.026442	0.0340297	0.028588	0.00987096	0.00803552
C. singaporensis	COG0788	0.00919722	0.0110367	0.0128761	0.00896729	0.0321903	0.03311	0.0110367	0.0247559	0.00183944	0.013681
C. singaporensis	COG0789	0.0390882	0.0402378	0.0434569	0.0351794	0.0195441	0.0269019	0.0409276	0.0272084	0.00226455	0.00782214
C. singaporensis	COG0790	0.0303508	0.0420773	0.0390882	0.252004	0.174517	0.171068	0.0371721	0.199196	0.00609352	0.045765
C. singaporensis	COG0791	0.0167849	0.00758771	0.00643805	0.0227631	0.00758771	0.00758771	0.0102702	0.0126462	0.0056711	0.00876153
C. singaporensis	COG0792	0.0229931	0.0142557	0.0188543	0.0195441	0.0140258	0.0114965	0.018701	0.0150221	0.0043707	0.00411526
C. singaporensis	COG0793	0.125772	0.0972606	0.10048	0.095881	0.0855342	0.0754172	0.107837	0.0856108	0.015615	0.0102321
C. singaporensis	COG0794	0.0181645	0.00758771	0.0135659	0.0308107	0.00965708	0.00850743	0.013106	0.0163251	0.00530338	0.0125581
C. singaporensis	COG0795	0.062771	0.039778	0.0531139	0.072658	0.0381685	0.0315005	0.0518877	0.0474423	0.0115455	0.0220905
C. singaporensis	COG0796	0.0167849	0.0160951	0.0147156	0.0158652	0.0443766	0.0409276	0.0158652	0.0337231	0.00105367	0.0155613
C. singaporensis	COG0797	0.0177046	0.00597819	0.00919722	0.0082775	0.00344896	0.00390882	0.01096	0.00521176	0.00605872	0.00266495
C. singaporensis	COG0798	0.000919722	0.00137958	0.00206937	0.00390882	0.00758771	0.00965708	0.00145623	0.0070512	0.000578646	0.00291144
C. singaporensis	COG0799	0.0324202	0.0354093	0.039778	0.036329	0.0333399	0.0278216	0.0358692	0.0324968	0.00370038	0.00431592
C. singaporensis	COG0800	0.0216135	0.0137958	0.0117265	0.0266719	0.0117265	0.00712785	0.0157119	0.0151754	0.00521458	0.0102183
C. singaporensis	COG0801	0.0333399	0.0427671	0.0312706	0.0402378	0.0209237	0.0324202	0.0357925	0.0311939	0.00612813	0.0097153
C. singaporensis	COG0802	0.0370188	0.0262121	0.0367889	0.0448365	0.0278216	0.0262121	0.0333399	0.0329567	0.00617397	0.0103196
C. singaporensis	COG0803	0.0579425	0.0834648	0.0701288	0.0565629	0.191302	0.142097	0.070512	0.129987	0.0127655	0.068181
C. singaporensis	COG0804	0.0144856	0.0172448	0.0206937	0.0108067	0.0379385	0.0374787	0.0174747	0.0287413	0.00311044	0.0155335
C. singaporensis	COG0805	0.0443766	0.0590921	0.0680594	0.0664499	0.0804757	0.0708186	0.0571761	0.0725814	0.0119571	0.00717712
C. singaporensis	COG0806	0.0347195	0.0301209	0.0252924	0.0379385	0.0248325	0.0278216	0.0300443	0.0301975	0.00471404	0.00686847
C. singaporensis	COG0807	0.0393181	0.0427671	0.0471358	0.0586323	0.042997	0.046446	0.0430736	0.0493584	0.00391783	0.00821445
C. singaporensis	COG0809	0.0480555	0.0195441	0.0312706	0.0393181	0.016555	0.0216135	0.0329567	0.0258289	0.0143303	0.0119527
C. singaporensis	COG0810	0.0565629	0.0498949	0.0558731	0.0685193	0.0567928	0.0540337	0.0541103	0.0597819	0.00366689	0.00769151
C. singaporensis	COG0811	0.0777165	0.0572527	0.0588622	0.0802457	0.0335699	0.0358692	0.0646105	0.0498949	0.0113787	0.0263097
C. singaporensis	COG0812	0.0347195	0.0243726	0.0278216	0.0275917	0.0163251	0.0195441	0.0289712	0.0211536	0.00526837	0.00580318
C. singaporensis	COG0813	0.00712785	0.000689792	0.000229931	0.00321903	0.00413875	0.00160951	0.00268252	0.0029891	0.00385662	0.0012802
C. singaporensis	COG0814	0.00114965	0.000459861	0	0	0.000229931	0	0.000536505	7.66435e-05	0.000578646	0.00013275
C. singaporensis	COG0815	0.0432269	0.0266719	0.0337998	0.0501249	0.0223033	0.0213835	0.0345662	0.0312706	0.00830407	0.0163348
C. singaporensis	COG0816	0.0308107	0.0310406	0.0271318	0.0377086	0.0259821	0.0239128	0.029661	0.0292012	0.0021934	0.00743995
C. singaporensis	COG0817	0.0515044	0.036329	0.0404678	0.0544935	0.0354093	0.0356392	0.0427671	0.0418474	0.00784464	0.0109525
C. singaporensis	COG0818	0.0105768	0.00459861	0.00505847	0.00183944	0.00459861	0.00551833	0.00674463	0.00398546	0.00332672	0.00191455
C. singaporensis	COG0819	0.0105768	0.00919722	0.00965708	0.00160951	0.00252924	0.00413875	0.00981037	0.00275917	0.000702449	0.0012802
C. singaporensis	COG0820	0.0372487	0.020004	0.0211536	0.0436868	0.0110367	0.0174747	0.0261354	0.0240661	0.00964156	0.0172943
C. singaporensis	COG0821	0.0404678	0.0370188	0.0593221	0.0646105	0.0282815	0.0448365	0.0456029	0.0459095	0.0120057	0.0181883
C. singaporensis	COG0822	0.0372487	0.0567928	0.0593221	0.0441467	0.0572527	0.0604717	0.0511212	0.053957	0.0120803	0.00864714
C. singaporensis	COG0823	0.186934	0.311096	0.314085	0.149685	0.180266	0.175897	0.270705	0.168616	0.0725635	0.0165396
C. singaporensis	COG0824	0.0512745	0.0326501	0.0512745	0.0639207	0.0301209	0.0234529	0.0450664	0.0391648	0.0107528	0.0216969
C. singaporensis	COG0825	0.0411576	0.0367889	0.0540337	0.0565629	0.0206937	0.0312706	0.0439934	0.0361757	0.00896532	0.0184308
C. singaporensis	COG0826	0	0.000229931	0	0.000229931	0	0	7.66435e-05	7.66435e-05	0.00013275	0.00013275
C. singaporensis	COG0827	0.0029891	0.00252924	0.00160951	0.000919722	0.00114965	0.000689792	0.00237595	0.000919722	0.000702449	0.000229931
C. singaporensis	COG0828	0.0259821	0.0255223	0.0305808	0.0347195	0.0151754	0.0181645	0.0273617	0.0226865	0.00279723	0.0105275
C. singaporensis	COG0829	0.0142557	0.0170149	0.016555	0.00919722	0.0379385	0.0354093	0.0159418	0.027515	0.00147825	0.015914
C. singaporensis	COG0830	0.00988701	0.0156353	0.0183944	0.00735778	0.0374787	0.0390882	0.0146389	0.0279749	0.00434035	0.0178731
C. singaporensis	COG0831	0.0158652	0.0154053	0.016555	0.00988701	0.0377086	0.0321903	0.0159418	0.0265953	0.000578646	0.0147305
C. singaporensis	COG0832	0.0117265	0.0156353	0.0174747	0.00804757	0.0390882	0.036329	0.0149455	0.0278216	0.00293556	0.0171803
C. singaporensis	COG0833	0.000229931	0.00160951	0	0	0	0.000459861	0.000613148	0.000153287	0.000870503	0.000265501
C. singaporensis	COG0834	0.108527	0.0744975	0.0747274	0.101859	0.0542636	0.0664499	0.0859174	0.0741909	0.019581	0.024724
C. singaporensis	COG0835	0.00114965	0	0.000459861	0.000689792	0.000689792	0.00114965	0.000536505	0.000843079	0.000578646	0.000265501
C. singaporensis	COG0836	0.0246026	0.0124162	0.0137958	0.0262121	0.0170149	0.0154053	0.0169382	0.0195441	0.00667327	0.00583045
C. singaporensis	COG0837	0.0172448	0.0135659	0.00873736	0.0029891	0.00620812	0.00551833	0.0131827	0.00490518	0.00426664	0.00169484
C. singaporensis	COG0838	0.052884	0.0517344	0.0600119	0.056103	0.0770267	0.079556	0.0548767	0.0708952	0.00448414	0.0128727
C. singaporensis	COG0839	0.0777165	0.0678295	0.0763369	0.0756471	0.0935817	0.0924321	0.073961	0.0872203	0.00535463	0.0100391
C. singaporensis	COG0840	0.0275917	0.0147156	0.0124162	0.0119564	0.00206937	0.00643805	0.0182412	0.00682127	0.00817898	0.00495463
C. singaporensis	COG0841	0.23292	0.181875	0.204638	0.126462	0.101399	0.10025	0.206478	0.10937	0.025572	0.0148128
C. singaporensis	COG0842	0.0321903	0.0574826	0.0600119	0.0340297	0.0577126	0.0653003	0.0498949	0.0523475	0.0153847	0.016311
C. singaporensis	COG0843	0.0763369	0.127382	0.146006	0.171758	0.19774	0.174287	0.116575	0.181262	0.0360698	0.0143266
C. singaporensis	COG0845	0.134049	0.112436	0.110597	0.121633	0.0455262	0.0439167	0.119027	0.0703587	0.013042	0.0444123
C. singaporensis	COG0846	0.0492051	0.0220733	0.0193142	0.0356392	0.019774	0.0183944	0.0301975	0.0246026	0.0165188	0.00958289
C. singaporensis	COG0847	0.0657601	0.039548	0.0411576	0.06622	0.0273617	0.0292012	0.0488219	0.0409276	0.014691	0.0219231
C. singaporensis	COG0848	0.0830049	0.0643805	0.063001	0.0685193	0.036329	0.0427671	0.0701288	0.0492051	0.0111724	0.0170335
C. singaporensis	COG0849	0.0406977	0.0650703	0.0402378	0.0521942	0.0409276	0.0425371	0.0486686	0.0452197	0.0142062	0.00609352
C. singaporensis	COG0850	0.0117265	0.00551833	0.0052884	0.00160951	0.00689792	0.00551833	0.00751106	0.00467525	0.00365245	0.00274315
C. singaporensis	COG0851	0.0119564	0.00574826	0.00459861	0.000919722	0.0052884	0.00505847	0.00743442	0.00375553	0.0039581	0.00245857
C. singaporensis	COG0852	0.0425371	0.0666798	0.0579425	0.0643805	0.0742676	0.072888	0.0557198	0.070512	0.0122239	0.00535463
C. singaporensis	COG0853	0.00459861	0.00160951	0.00413875	0.00988701	0.000919722	0.00160951	0.00344896	0.00413875	0.00160951	0.00499007
C. singaporensis	COG0854	0.0303508	0.0209237	0.020004	0.0388583	0.0181645	0.0186244	0.0237595	0.0252157	0.00572676	0.011817
C. singaporensis	COG0855	0.0526541	0.0383984	0.0319603	0.0393181	0.0269019	0.029661	0.0410043	0.0319603	0.0105901	0.00651966
C. singaporensis	COG0857	0.0135659	0.00436868	0.0154053	0.00896729	0.0110367	0.0052884	0.0111133	0.00843079	0.00591299	0.00291144
C. singaporensis	COG0858	0.036329	0.0285114	0.0250624	0.0492051	0.0179346	0.0250624	0.0299676	0.030734	0.00577274	0.0163886
C. singaporensis	COG0859	0.0501249	0.0427671	0.0459861	0.0457562	0.0381685	0.0487453	0.0462927	0.0442233	0.00368846	0.00545247
C. singaporensis	COG0860	0.0294311	0.0257522	0.0301209	0.0324202	0.00758771	0.0103469	0.0284347	0.0167849	0.0023486	0.0136106
C. singaporensis	COG0861	0.0135659	0.00597819	0.0112666	0.0266719	0.00873736	0.00919722	0.0102702	0.0148688	0.00389074	0.0102244
C. singaporensis	COG0863	0.750723	1.15724	1.10068	1.13724	1.03607	1.01721	1.00288	1.06351	0.220198	0.0645451
C. singaporensis	COG0864	0.00965708	0.0195441	0.0142557	0.00574826	0.0413875	0.0328801	0.0144856	0.0266719	0.00494751	0.018613
C. singaporensis	COG1001	0.0119564	0.013106	0.0167849	0.00873736	0.0342596	0.0347195	0.0139491	0.0259055	0.00252226	0.0148698
C. singaporensis	COG1002	0.0675996	0.0494351	0.0425371	0.0450664	0.0319603	0.0315005	0.0531906	0.0361757	0.0129464	0.00770296
C. singaporensis	COG1003	0.0574826	0.0758771	0.0749573	0.0800158	0.0669098	0.0650703	0.069439	0.0706653	0.0103647	0.00814984
C. singaporensis	COG1004	0.036559	0.0549534	0.0581724	0.0666798	0.0813954	0.072658	0.0498949	0.0735778	0.0116609	0.00740076
C. singaporensis	COG1005	0.0749573	0.0869137	0.0977205	0.101629	0.124622	0.109677	0.0865305	0.111976	0.0113864	0.0116677
C. singaporensis	COG1006	0.00482854	0.00551833	0.00689792	0.00850743	0.00114965	0.00275917	0.00574826	0.00413875	0.00105367	0.00386803
C. singaporensis	COG1007	0.0977205	0.0781764	0.103699	0.0945014	0.0981803	0.110137	0.0931985	0.100939	0.0133485	0.00817467
C. singaporensis	COG1008	0.103469	0.0972606	0.0945014	0.0908226	0.114735	0.0836947	0.0984103	0.0964175	0.00459286	0.0162591
C. singaporensis	COG1009	0.140488	0.145776	0.144396	0.142557	0.158882	0.170379	0.143553	0.157272	0.00274315	0.0139805
C. singaporensis	COG1010	0.0188543	0.013336	0.0121863	0.0206937	0.039548	0.039778	0.0147922	0.0333399	0.00356454	0.0109525
C. singaporensis	COG1011	0.0997898	0.114275	0.107148	0.0609316	0.046216	0.0466759	0.107071	0.0512745	0.00724312	0.00836644
C. singaporensis	COG1012	0.209927	0.190153	0.194521	0.323742	0.183485	0.186244	0.1982	0.231157	0.0103877	0.0801931
C. singaporensis	COG1013	0.036329	0.0374787	0.0400079	0.023223	0.0448365	0.0473657	0.0379385	0.038475	0.00188206	0.0132691
C. singaporensis	COG1014	0.0455262	0.0427671	0.0475956	0.0390882	0.0443766	0.0542636	0.0452963	0.0459095	0.00242247	0.00770296
C. singaporensis	COG1015	0.00183944	0.000459861	0.00114965	0.000919722	0.000919722	0	0.00114965	0.000613148	0.000689792	0.000531002
C. singaporensis	COG1018	0.0388583	0.0549534	0.0480555	0.0754172	0.103929	0.101629	0.047289	0.0936584	0.00807489	0.0158391
C. singaporensis	COG1019	0.00206937	0.0117265	0.00942715	0.00896729	0.0319603	0.0328801	0.00774099	0.0246026	0.00504452	0.0135484
C. singaporensis	COG1020	0.000689792	0.000459861	0.000229931	0.00321903	0.00367889	0.00206937	0.000459861	0.0029891	0.000229931	0.000829026
C. singaporensis	COG1021	0.00505847	0.00896729	0.00137958	0.00183944	0	0.00229931	0.00513511	0.00137958	0.00379443	0.00121668
C. singaporensis	COG1022	0.0811655	0.0533439	0.0590921	0.0602418	0.0374787	0.0372487	0.0645338	0.0449897	0.0146874	0.0132092
C. singaporensis	COG1023	0.00321903	0.00114965	0.00252924	0.000459861	0.000229931	0.00137958	0.00229931	0.000689792	0.00105367	0.000608339
C. singaporensis	COG1024	0.33041	0.271318	0.277526	0.259592	0.156813	0.172908	0.293085	0.196437	0.0324734	0.0552821
C. singaporensis	COG1025	0.0144856	0.00873736	0.00666798	0.00206937	0.00229931	0.000459861	0.00996366	0.00160951	0.00405052	0.00100224
C. singaporensis	COG1026	0.0174747	0.0101169	0.00896729	0.0029891	0.00804757	0.00965708	0.0121863	0.00689792	0.00461582	0.00347948
C. singaporensis	COG1027	0.00183944	0.0119564	0.00965708	0.00896729	0.0308107	0.0315005	0.00781764	0.0237595	0.00530338	0.0128151
C. singaporensis	COG1028	0.881784	0.79487	0.824301	0.598049	0.454343	0.482624	0.833651	0.511672	0.0442049	0.0761297
C. singaporensis	COG1029	0.00183944	0.00114965	0.00114965	0.000689792	0.000459861	0.000459861	0.00137958	0.000536505	0.000398251	0.00013275
C. singaporensis	COG1030	0.0367889	0.052884	0.0600119	0.0225332	0.029891	0.0358692	0.0498949	0.0294311	0.0118965	0.00667987
C. singaporensis	COG1032	0.0471358	0.0650703	0.0639207	0.0243726	0.127382	0.113126	0.0587089	0.0882933	0.0100391	0.0558139
C. singaporensis	COG1033	0.0756471	0.0432269	0.0459861	0.0443766	0.0149455	0.0110367	0.0549534	0.0234529	0.0179743	0.0182255
C. singaporensis	COG1034	0.0432269	0.0358692	0.052884	0.079556	0.0501249	0.0501249	0.0439934	0.0599352	0.00853328	0.0169921
C. singaporensis	COG1035	0.00252924	0.00137958	0.00114965	0	0.000919722	0	0.00168616	0.000306574	0.000739123	0.000531002
C. singaporensis	COG1038	0.0220733	0.0160951	0.0310406	0.0321903	0.00505847	0.00758771	0.0230697	0.0149455	0.0075224	0.0149879
C. singaporensis	COG1039	0.0029891	0.00942715	0.00919722	0.00390882	0.0262121	0.023223	0.00720449	0.0177813	0.00365245	0.0121065
C. singaporensis	COG1040	0.0418474	0.0517344	0.0418474	0.046446	0.0315005	0.0335699	0.045143	0.0371721	0.00570827	0.00809778
C. singaporensis	COG1041	0.029891	0.0223033	0.0321903	0.0151754	0.0174747	0.0183944	0.0281282	0.0170149	0.00517386	0.00165805
C. singaporensis	COG1042	0.0340297	0.0485153	0.046446	0.0413875	0.0682894	0.0846144	0.042997	0.0647638	0.00783453	0.0218281
C. singaporensis	COG1043	0.0275917	0.0216135	0.0229931	0.0234529	0.0186244	0.0137958	0.0240661	0.0186244	0.00313021	0.00482854
C. singaporensis	COG1044	0.0390882	0.0195441	0.0266719	0.0377086	0.0186244	0.0156353	0.0284347	0.0239894	0.00989058	0.0119748
C. singaporensis	COG1045	0.0248325	0.013336	0.0151754	0.0326501	0.0158652	0.013336	0.0177813	0.0206171	0.00617539	0.0104974
C. singaporensis	COG1047	0.00551833	0.0151754	0.0163251	0.00896729	0.0383984	0.03311	0.0123396	0.0268252	0.0059353	0.0156898
C. singaporensis	COG1048	0.0721982	0.13129	0.112666	0.130601	0.126692	0.143707	0.105385	0.133666	0.0302114	0.00891209
C. singaporensis	COG1049	0.0142557	0.00252924	0.00482854	0.0105768	0.00551833	0.00735778	0.00720449	0.00781764	0.0062138	0.0025604
C. singaporensis	COG1051	0.0124162	0.0172448	0.0172448	0.00643805	0.00712785	0.00551833	0.0156353	0.00636141	0.00278776	0.000807489
C. singaporensis	COG1052	0.046216	0.046446	0.0372487	0.0328801	0.0549534	0.0551833	0.0433036	0.0476723	0.0052449	0.0128109
C. singaporensis	COG1053	0.130371	0.152444	0.143017	0.13106	0.117954	0.13129	0.141944	0.126768	0.0110757	0.00763402
C. singaporensis	COG1054	0.00919722	0.00781764	0.00942715	0.00735778	0.0082775	0.00758771	0.008814	0.00774099	0.000870503	0.000478639
C. singaporensis	COG1055	0.0156353	0.00988701	0.0140258	0.00367889	0.0052884	0.00413875	0.0131827	0.00436868	0.00296542	0.000829026
C. singaporensis	COG1056	0.00597819	0.0142557	0.00942715	0.00712785	0.0347195	0.0337998	0.00988701	0.0252157	0.00415787	0.0156713
C. singaporensis	COG1057	0.039548	0.0303508	0.0459861	0.039778	0.0308107	0.0436868	0.0386283	0.0380918	0.00785811	0.00660158
C. singaporensis	COG1058	0.0388583	0.0211536	0.0289712	0.039778	0.020004	0.0225332	0.029661	0.0274384	0.00887246	0.010761
C. singaporensis	COG1059	0.00275917	0.00160951	0.00114965	0.000229931	0	0.000689792	0.00183944	0.000306574	0.000829026	0.000351225
C. singaporensis	COG1060	0.0570228	0.13336	0.101629	0.076107	0.202799	0.178426	0.0973373	0.152444	0.038349	0.0672235
C. singaporensis	COG1061	0.172678	0.143477	0.128071	0.13083	0.160721	0.168539	0.148075	0.153364	0.022656	0.0199019
C. singaporensis	COG1062	0.0689792	0.096111	0.0742676	0.092662	0.0623112	0.0657601	0.0797859	0.0735778	0.0143831	0.0166172
C. singaporensis	COG1063	0.158882	0.163711	0.157962	0.0342596	0.0866838	0.0784063	0.160185	0.0664499	0.0030877	0.0281831
C. singaporensis	COG1064	0.0333399	0.0418474	0.0609316	0.013336	0.0653003	0.0942715	0.045373	0.0576359	0.0141297	0.0410085
C. singaporensis	COG1066	0.0328801	0.0243726	0.0236828	0.0335699	0.0308107	0.0335699	0.0269785	0.0326501	0.00512252	0.00159301
C. singaporensis	COG1067	0.00160951	0.00252924	0.00390882	0.000689792	0.00229931	0.00229931	0.00268252	0.0017628	0.00115729	0.000929253
C. singaporensis	COG1069	0.00229931	0.0029891	0.00367889	0.00183944	0.00160951	0.00321903	0.0029891	0.00222266	0.000689792	0.000870503
C. singaporensis	COG1070	0.0675996	0.0411576	0.0400079	0.0246026	0.0195441	0.0181645	0.0495883	0.0207704	0.0156088	0.00338969
C. singaporensis	COG1071	0.102549	0.0850743	0.0979504	0.0889831	0.0733478	0.0620812	0.0951912	0.0748041	0.00905821	0.0135099
C. singaporensis	COG1072	0.00321903	0.00160951	0.000919722	0.000919722	0.000919722	0.00183944	0.00191609	0.0012263	0.00117991	0.000531002
C. singaporensis	COG1073	0.00712785	0.0101169	0.00735778	0.00275917	0.00482854	0.00620812	0.00820086	0.00459861	0.00166336	0.00173594
C. singaporensis	COG1074	0.113586	0.115655	0.13175	0.137958	0.151524	0.138188	0.12033	0.142557	0.00994389	0.00776675
C. singaporensis	COG1075	0.00413875	0.00183944	0.00229931	0	0.000229931	0	0.00275917	7.66435e-05	0.00121668	0.00013275
C. singaporensis	COG1076	0.0252924	0.0105768	0.0172448	0.0305808	0.0195441	0.0188543	0.0177046	0.0229931	0.00736855	0.00658019
C. singaporensis	COG1077	0.052884	0.0347195	0.0354093	0.0418474	0.0374787	0.0351794	0.0410043	0.0381685	0.0102939	0.00338709
C. singaporensis	COG1078	0.0275917	0.0443766	0.0406977	0.0510446	0.121403	0.110597	0.0375553	0.0943482	0.00882266	0.0378893
C. singaporensis	COG1079	0.0639207	0.0303508	0.0370188	0.0370188	0.0213835	0.0209237	0.0437634	0.026442	0.0177722	0.00916267
C. singaporensis	COG1080	0.016555	0.0108067	0.0126462	0.0252924	0.0234529	0.0177046	0.013336	0.02215	0.00293556	0.0039581
C. singaporensis	COG1082	0.215675	0.295691	0.233609	0.0584024	0.0731179	0.0846144	0.248325	0.0720449	0.0419886	0.0131389
C. singaporensis	COG1083	0.00482854	0.000459861	0.00344896	0.000919722	0.00160951	0.000229931	0.00291245	0.000919722	0.00223321	0.000689792
C. singaporensis	COG1084	0	0.00942715	0.013106	0.000689792	0.029661	0.0305808	0.00751106	0.0203105	0.00675985	0.0169983
C. singaporensis	COG1085	0.0029891	0.0114965	0.0110367	0.0144856	0.029661	0.0285114	0.00850743	0.0242193	0.00478454	0.00844923
C. singaporensis	COG1086	0.0128761	0.0154053	0.0135659	0.0321903	0.0101169	0.00850743	0.0139491	0.0169382	0.00130744	0.0132332
C. singaporensis	COG1087	0.0167849	0.00574826	0.00735778	0.0223033	0.0188543	0.0172448	0.00996366	0.0194675	0.00596196	0.00258438
C. singaporensis	COG1088	0.013106	0.0128761	0.0114965	0.0170149	0.00367889	0.00804757	0.0124929	0.00958044	0.000870503	0.00679884
C. singaporensis	COG1089	0.0124162	0.0554133	0.0455262	0.0581724	0.0326501	0.0370188	0.0377852	0.0426138	0.0225195	0.0136501
C. singaporensis	COG1090	0.0225332	0.0390882	0.0379385	0.0252924	0.0269019	0.0282815	0.0331866	0.0268252	0.00924405	0.00149602
C. singaporensis	COG1091	0.0103469	0.0101169	0.0211536	0.0229931	0.00666798	0.00620812	0.0138725	0.0119564	0.00630669	0.0095608
C. singaporensis	COG1092	0.00390882	0.00505847	0.00206937	0.00206937	0.000919722	0.000229931	0.00367889	0.00107301	0.00150776	0.000929253
C. singaporensis	COG1093	0.00206937	0.0140258	0.0140258	0.00781764	0.0328801	0.0333399	0.0100403	0.0246792	0.00690302	0.0146044
C. singaporensis	COG1094	0.00735778	0.020004	0.0333399	0.0149455	0.0390882	0.0388583	0.0202339	0.030964	0.0129926	0.0138729
C. singaporensis	COG1095	0.00344896	0.00965708	0.0137958	0.00689792	0.0282815	0.0282815	0.00896729	0.0211536	0.00520781	0.0123458
C. singaporensis	COG1096	0.00275917	0.0121863	0.0105768	0.00574826	0.0287413	0.0280515	0.00850743	0.020847	0.00504277	0.0130805
C. singaporensis	COG1097	0.00114965	0.0108067	0.0156353	0.00666798	0.0351794	0.0312706	0.00919722	0.0243726	0.00737572	0.0154567
C. singaporensis	COG1098	0.0372487	0.0193142	0.0183944	0.0344896	0.0227631	0.036329	0.0249858	0.0311939	0.01063	0.00735897
C. singaporensis	COG1099	0.0029891	0	0	0	0	0.000229931	0.000996366	7.66435e-05	0.00172576	0.00013275
C. singaporensis	COG1100	0.0574826	0.0167849	0.0135659	0.00712785	0.0418474	0.0388583	0.0292778	0.0292778	0.0244791	0.0192406
C. singaporensis	COG1101	0.00275917	0	0.0029891	0.0204638	0.000459861	0.000229931	0.00191609	0.0070512	0.00166336	0.0116162
C. singaporensis	COG1102	0.0082775	0.0204638	0.0154053	0.00597819	0.0321903	0.03311	0.0147156	0.0237595	0.00612237	0.0154059
C. singaporensis	COG1104	0.0885232	0.118184	0.110137	0.117724	0.209007	0.200269	0.105615	0.175667	0.0153389	0.0503695
C. singaporensis	COG1105	0.00321903	0.00275917	0.00390882	0.00137958	0.00114965	0.00183944	0.00329567	0.00145623	0.000578646	0.000351225
C. singaporensis	COG1106	0.13083	0.0843845	0.085994	0.16463	0.184174	0.159802	0.100403	0.169535	0.0263632	0.0129055
C. singaporensis	COG1108	0.079326	0.0931219	0.109907	0.103239	0.154053	0.156123	0.0941182	0.137805	0.0153147	0.0299531
C. singaporensis	COG1109	0.0979504	0.122093	0.123703	0.121633	0.137039	0.145316	0.114582	0.134663	0.0144259	0.0120189
C. singaporensis	COG1110	0.00344896	0.00482854	0.00206937	0.0110367	0	0	0.00344896	0.00367889	0.00137958	0.00637202
C. singaporensis	COG1111	0.0358692	0.0312706	0.0218434	0.0250624	0.0498949	0.0540337	0.029661	0.042997	0.00715006	0.0156691
C. singaporensis	COG1112	0.0204638	0.0151754	0.0151754	0.0223033	0.0172448	0.0174747	0.0169382	0.0190076	0.00305326	0.00285645
C. singaporensis	COG1113	0	0.000919722	0	0	0.000459861	0.000689792	0.000306574	0.000383218	0.000531002	0.000351225
C. singaporensis	COG1115	0.0381685	0.0271318	0.0255223	0.0278216	0.0239128	0.0317304	0.0302742	0.0278216	0.00688385	0.00390882
C. singaporensis	COG1116	0.0558731	0.0701288	0.0602418	0.0526541	0.0669098	0.0625411	0.0620812	0.0607017	0.00730369	0.00730369
C. singaporensis	COG1117	0.0473657	0.0625411	0.063001	0.0554133	0.0807056	0.079326	0.0576359	0.071815	0.00889725	0.014221
C. singaporensis	COG1118	0.0124162	0.00321903	0.00459861	0.000459861	0.00597819	0.0103469	0.00674463	0.00559498	0.00495997	0.00495463
C. singaporensis	COG1119	0.00597819	0.00620812	0.00597819	0.00229931	0.00160951	0.00229931	0.00605484	0.00206937	0.00013275	0.000398251
C. singaporensis	COG1120	0.0372487	0.0519643	0.0418474	0.0544935	0.0282815	0.0390882	0.0436868	0.0406211	0.00752825	0.0131731
C. singaporensis	COG1121	0.0712785	0.0855342	0.0855342	0.076107	0.114735	0.122553	0.0807823	0.104465	0.00823053	0.024868
C. singaporensis	COG1122	0.029661	0.0280515	0.0128761	0.00597819	0.0190842	0.0135659	0.0235296	0.0128761	0.00926119	0.00658019
C. singaporensis	COG1123	0.0669098	0.0751873	0.0675996	0.0903627	0.0650703	0.0503548	0.0698989	0.0685959	0.00459286	0.0202356
C. singaporensis	COG1124	0.0128761	0.00735778	0.00896729	0.0149455	0.00712785	0.00896729	0.00973373	0.0103469	0.00283788	0.00408733
C. singaporensis	COG1125	0.00137958	0.000919722	0.000459861	0.0029891	0.00114965	0.00229931	0.000919722	0.00214602	0.000459861	0.000929253
C. singaporensis	COG1126	0.0625411	0.0567928	0.0643805	0.0572527	0.0452963	0.0413875	0.0612382	0.0479788	0.0039581	0.00826578
C. singaporensis	COG1127	0.0289712	0.0183944	0.0273617	0.0328801	0.0252924	0.0158652	0.0249091	0.0246792	0.005699	0.00852398
C. singaporensis	COG1129	0.0988701	0.0680594	0.0517344	0.0556432	0.0333399	0.0250624	0.072888	0.0380152	0.023936	0.0158174
C. singaporensis	COG1131	0.160032	0.26488	0.248325	0.184634	0.229931	0.248325	0.224412	0.220963	0.0563663	0.0327786
C. singaporensis	COG1132	0.283504	0.225102	0.26465	0.101629	0.10048	0.104159	0.257752	0.102089	0.0298059	0.00188206
C. singaporensis	COG1133	0.0101169	0.00344896	0.00643805	0.0147156	0.0052884	0.00252924	0.00666798	0.00751106	0.00333993	0.00638997
C. singaporensis	COG1134	0.0377086	0.0218434	0.0324202	0.036329	0.0177046	0.0227631	0.0306574	0.0255989	0.00807817	0.00963059
C. singaporensis	COG1135	0.000919722	0.000689792	0.00114965	0.00574826	0.000459861	0	0.000919722	0.00206937	0.000229931	0.0031943
C. singaporensis	COG1136	0.161181	0.157502	0.151294	0.13382	0.174747	0.120254	0.156659	0.14294	0.00499713	0.0283686
C. singaporensis	COG1137	0.0372487	0.0246026	0.0250624	0.0379385	0.0151754	0.0174747	0.0289712	0.0235296	0.00717221	0.0125314
C. singaporensis	COG1138	0.0508146	0.0756471	0.072658	0.0731179	0.0567928	0.0565629	0.0663733	0.0621579	0.0135568	0.00949235
C. singaporensis	COG1139	0.0163251	0.0105768	0.0151754	0.0266719	0.00712785	0.00804757	0.0140258	0.0139491	0.00304169	0.0110279
C. singaporensis	COG1140	0.00505847	0.00206937	0.000689792	0	0	0.00183944	0.00260588	0.000613148	0.00223321	0.001062
C. singaporensis	COG1141	0.0234529	0.0167849	0.0179346	0.00919722	0.0388583	0.0400079	0.0193908	0.0293545	0.00356454	0.0174661
C. singaporensis	COG1142	0.0137958	0.0052884	0.0052884	0.00896729	0.00873736	0.00896729	0.00812421	0.00889065	0.00491177	0.00013275
C. singaporensis	COG1143	0.0558731	0.0772567	0.0813954	0.0678295	0.107837	0.142327	0.0715084	0.105998	0.0136978	0.0372828
C. singaporensis	COG1144	0.00482854	0.013106	0.0124162	0.00781764	0.0333399	0.0308107	0.0101169	0.0239894	0.00459286	0.0140622
C. singaporensis	COG1145	0.0271318	0.0347195	0.0354093	0.0294311	0.0788662	0.0781764	0.0324202	0.0621579	0.00459286	0.0283443
C. singaporensis	COG1146	0.0501249	0.0703587	0.0853042	0.0763369	0.143247	0.124392	0.0685959	0.114659	0.0176558	0.0345006
C. singaporensis	COG1148	0.0103469	0.0105768	0.0135659	0.00781764	0.0434569	0.0310406	0.0114965	0.0274384	0.00179581	0.0180906
C. singaporensis	COG1150	0.00229931	0.000459861	0.0142557	0	0.000919722	0	0.00567162	0.000306574	0.0074907	0.000531002
C. singaporensis	COG1152	0.00896729	0.00344896	0.000459861	0.00137958	0.00413875	0.0052884	0.00429204	0.00360224	0.00431592	0.00200888
C. singaporensis	COG1153	0.000689792	0.000229931	0.000689792	0.00160951	0	0	0.000536505	0.000536505	0.000265501	0.000929253
C. singaporensis	COG1154	0.0344896	0.0206937	0.0259821	0.0459861	0.0243726	0.0262121	0.0270552	0.0321903	0.00696023	0.0119829
C. singaporensis	COG1155	0.00988701	0.0124162	0.0137958	0.00965708	0.036329	0.0354093	0.012033	0.0271318	0.00198239	0.0151405
C. singaporensis	COG1156	0.00597819	0.0114965	0.0142557	0.0082775	0.0342596	0.0354093	0.0105768	0.0259821	0.0042147	0.0153434
C. singaporensis	COG1157	0.00344896	0	0.000459861	0.00183944	0.00413875	0.00390882	0.00130294	0.00329567	0.00187268	0.00126636
C. singaporensis	COG1158	0.0593221	0.0659901	0.069439	0.0650703	0.0386283	0.0457562	0.064917	0.0498183	0.00514312	0.013681
C. singaporensis	COG1159	0.0452963	0.0280515	0.0303508	0.0411576	0.023223	0.0312706	0.0345662	0.0318837	0.00936338	0.008983
C. singaporensis	COG1160	0.0657601	0.0790961	0.0547235	0.0857641	0.0607017	0.0692091	0.0665266	0.0718916	0.0122044	0.0127447
C. singaporensis	COG1161	0.0151754	0.0112666	0.00689792	0.0179346	0.0147156	0.00712785	0.0111133	0.0132593	0.00414088	0.00554859
C. singaporensis	COG1162	0.0216135	0.0156353	0.0149455	0.0105768	0.00597819	0.00804757	0.0173981	0.00820086	0.00366689	0.00230313
C. singaporensis	COG1163	0.00873736	0.0156353	0.0186244	0.00643805	0.0280515	0.0285114	0.0143323	0.0210003	0.00507065	0.0126134
C. singaporensis	COG1164	0.0418474	0.0308107	0.0310406	0.0489752	0.0347195	0.0413875	0.0345662	0.0416941	0.00630669	0.00713279
C. singaporensis	COG1165	0.0137958	0.00988701	0.0105768	0.00344896	0.00689792	0.00666798	0.0114199	0.00567162	0.00208634	0.00192831
C. singaporensis	COG1166	0.0140258	0.00459861	0.00436868	0.00666798	0.0117265	0.00965708	0.00766435	0.00935051	0.00551034	0.00254313
C. singaporensis	COG1167	0.0351794	0.0252924	0.0243726	0.00804757	0.0117265	0.0135659	0.0282815	0.0111133	0.00599144	0.0028098
C. singaporensis	COG1168	0.0126462	0.00988701	0.0114965	0.0183944	0.0121863	0.0151754	0.0113432	0.0152521	0.00138596	0.00310477
C. singaporensis	COG1169	0.0101169	0.00666798	0.00758771	0.00252924	0.00505847	0.00758771	0.00812421	0.00505847	0.00178597	0.00252924
C. singaporensis	COG1171	0.0664499	0.0508146	0.062771	0.0678295	0.0574826	0.0577126	0.0600119	0.0610082	0.00817467	0.00590851
C. singaporensis	COG1172	0.096111	0.0653003	0.0604717	0.0521942	0.0282815	0.0324202	0.073961	0.037632	0.0193338	0.0127799
C. singaporensis	COG1173	0.258212	0.218664	0.23131	0.176357	0.123243	0.112666	0.236062	0.137422	0.0201977	0.0341308
C. singaporensis	COG1174	0.00183944	0.000459861	0.000919722	0.00390882	0.00183944	0.00344896	0.00107301	0.00306574	0.000702449	0.00108661
C. singaporensis	COG1175	0.258902	0.158422	0.150604	0.13313	0.095881	0.0974905	0.189309	0.108834	0.0603953	0.0210563
C. singaporensis	COG1176	0.0843845	0.0432269	0.0457562	0.0715084	0.0305808	0.0303508	0.0577892	0.0441467	0.0230669	0.0236962
C. singaporensis	COG1177	0.0830049	0.0455262	0.0494351	0.0784063	0.0319603	0.0324202	0.0593221	0.0475956	0.0206029	0.0266838
C. singaporensis	COG1178	0.0751873	0.0740376	0.0912824	0.101169	0.0593221	0.06622	0.0801691	0.0755705	0.00964156	0.022436
C. singaporensis	COG1179	0.00137958	0.0029891	0.00413875	0.00574826	0.00321903	0.00735778	0.00283581	0.00544169	0.00138596	0.00208634
C. singaporensis	COG1180	0.000689792	0.00114965	0.000459861	0	0.000229931	0.000459861	0.000766435	0.000229931	0.000351225	0.000229931
C. singaporensis	COG1181	0.046446	0.0321903	0.0381685	0.0503548	0.0209237	0.0225332	0.0389349	0.0312706	0.00715868	0.016547
C. singaporensis	COG1182	0	0	0.000689792	0	0	0	0.000229931	0	0.000398251	0
C. singaporensis	COG1183	0.0179346	0.0195441	0.0114965	0.0112666	0.0119564	0.00689792	0.0163251	0.0100403	0.00425837	0.00274315
C. singaporensis	COG1185	0.0749573	0.0947314	0.0915123	0.10025	0.079326	0.0823151	0.087067	0.087297	0.0106101	0.0113165
C. singaporensis	COG1186	0.0556432	0.0519643	0.0423072	0.0469058	0.03311	0.0335699	0.0499716	0.0378619	0.00688769	0.00783565
C. singaporensis	COG1187	0.0347195	0.019774	0.0252924	0.0413875	0.0188543	0.0202339	0.0265953	0.0268252	0.00755745	0.0126301
C. singaporensis	COG1188	0.00781764	0.0082775	0.00505847	0.0052884	0.00252924	0	0.0070512	0.00260588	0.00174101	0.00264503
C. singaporensis	COG1189	0.0179346	0.00919722	0.00850743	0.00114965	0.00781764	0.00643805	0.0118797	0.00513511	0.00525497	0.00351976
C. singaporensis	COG1190	0.0425371	0.0675996	0.0678295	0.0813954	0.0666798	0.0650703	0.0593221	0.0710485	0.0145366	0.00899672
C. singaporensis	COG1191	0.0158652	0.0144856	0.0110367	0.00367889	0.0103469	0.0108067	0.0137958	0.0082775	0.00248708	0.00398915
C. singaporensis	COG1192	0.154973	0.0763369	0.0836947	0.102549	0.0607017	0.0551833	0.105002	0.0728113	0.0434327	0.025901
C. singaporensis	COG1193	0.0319603	0.0567928	0.0554133	0.0402378	0.0416174	0.059552	0.0480555	0.0471358	0.0139559	0.0107749
C. singaporensis	COG1194	0.0305808	0.0193142	0.0239128	0.0418474	0.0142557	0.0151754	0.0246026	0.0237595	0.00566488	0.0156713
C. singaporensis	COG1195	0.0659901	0.0841546	0.0781764	0.0735778	0.0747274	0.0790961	0.076107	0.0758004	0.00925738	0.00291144
C. singaporensis	COG1196	0.168309	0.109907	0.135659	0.141177	0.185784	0.170838	0.137958	0.165933	0.029269	0.0227042
C. singaporensis	COG1197	0.079556	0.115885	0.102319	0.130601	0.0928919	0.0908226	0.0992533	0.104772	0.0183575	0.0223924
C. singaporensis	COG1198	0.0784063	0.0807056	0.0887532	0.0853042	0.089443	0.0701288	0.0826217	0.0816253	0.00543305	0.0101691
C. singaporensis	COG1199	0.0565629	0.0889831	0.0919722	0.0873736	0.13129	0.138878	0.0791727	0.119181	0.0196376	0.0278058
C. singaporensis	COG1200	0.0579425	0.0965708	0.111746	0.0899028	0.0804757	0.0742676	0.0887532	0.0815487	0.0277407	0.00787267
C. singaporensis	COG1201	0.0418474	0.0423072	0.0448365	0.0294311	0.0531139	0.0517344	0.042997	0.0447598	0.00160951	0.013293
C. singaporensis	COG1202	0.00781764	0.00275917	0.00114965	0.00137958	0.00666798	0.00597819	0.00390882	0.00467525	0.00347948	0.0028749
C. singaporensis	COG1203	0.0531139	0.0524242	0.0508146	0.0466759	0.101629	0.0912824	0.0521176	0.0798625	0.00117991	0.0292024
C. singaporensis	COG1204	0.013106	0.0250624	0.0225332	0.0167849	0.0377086	0.0360991	0.0202339	0.0301975	0.0063011	0.0116435
C. singaporensis	COG1205	0.0832348	0.0639207	0.0579425	0.0531139	0.0639207	0.0519643	0.068366	0.056333	0.0132192	0.00659624
C. singaporensis	COG1206	0.0119564	0.00781764	0.0105768	0.0114965	0.00321903	0.00275917	0.0101169	0.00582491	0.00210735	0.00491715
C. singaporensis	COG1207	0.049665	0.0466759	0.0388583	0.0855342	0.0377086	0.0556432	0.0450664	0.0596286	0.00558026	0.0241606
C. singaporensis	COG1208	0.0565629	0.092662	0.0715084	0.0648404	0.127841	0.136579	0.0735778	0.109753	0.0181383	0.0391405
C. singaporensis	COG1209	0.0142557	0.0147156	0.013336	0.0211536	0.00896729	0.00643805	0.0141024	0.0121863	0.000702449	0.00786819
C. singaporensis	COG1210	0.0285114	0.0533439	0.0475956	0.0457562	0.0554133	0.0682894	0.0431503	0.0564863	0.0129994	0.0113049
C. singaporensis	COG1211	0.0344896	0.0372487	0.0370188	0.0492051	0.0328801	0.0383984	0.0362524	0.0401612	0.00153095	0.00830407
C. singaporensis	COG1212	0.0248325	0.0128761	0.0179346	0.0315005	0.0101169	0.00942715	0.0185477	0.0170149	0.00600173	0.0125497
C. singaporensis	COG1213	0.0108067	0.00850743	0.00620812	0.000919722	0.00160951	0.00275917	0.00850743	0.0017628	0.00229931	0.000929253
C. singaporensis	COG1214	0.0337998	0.0312706	0.0308107	0.036329	0.0179346	0.0243726	0.0319603	0.0262121	0.00160951	0.00933416
C. singaporensis	COG1215	0.0220733	0.0301209	0.0273617	0.0117265	0.0393181	0.036559	0.0265187	0.0292012	0.00408949	0.0151963
C. singaporensis	COG1216	0.0156353	0.0287413	0.0218434	0.026442	0.00643805	0.00942715	0.0220733	0.0141024	0.00655604	0.0107904
C. singaporensis	COG1217	0.0124162	0.00712785	0.0119564	0.0137958	0.00896729	0.00873736	0.0105002	0.0105002	0.00292955	0.00285645
C. singaporensis	COG1218	0.0354093	0.0319603	0.0333399	0.03311	0.0515044	0.046216	0.0335699	0.0436102	0.00173594	0.00947005
C. singaporensis	COG1219	0.059552	0.042997	0.0478255	0.0457562	0.0289712	0.0326501	0.0501249	0.0357925	0.00851364	0.00882266
C. singaporensis	COG1220	0.0653003	0.0436868	0.0452963	0.0708186	0.0409276	0.0452963	0.0514278	0.0523475	0.0120408	0.0161449
C. singaporensis	COG1221	0.00114965	0.000919722	0.000689792	0.000459861	0	0	0.000919722	0.000153287	0.000229931	0.000265501
C. singaporensis	COG1222	0.00942715	0.0052884	0.0227631	0.00229931	0.0342596	0.00505847	0.0124929	0.0138725	0.00913184	0.0177096
C. singaporensis	COG1223	0.00436868	0.00114965	0.00137958	0.00436868	0.000919722	0.00252924	0.00229931	0.00260588	0.00179581	0.00172576
C. singaporensis	COG1224	0.00781764	0.00206937	0.00229931	0	0.0052884	0.00597819	0.00406211	0.00375553	0.00325442	0.00327062
C. singaporensis	COG1225	0.114735	0.143707	0.157732	0.0945014	0.146236	0.135199	0.138725	0.125312	0.0219271	0.0272475
C. singaporensis	COG1226	0.0179346	0.0117265	0.0108067	0.0167849	0.00804757	0.00781764	0.0134893	0.0108834	0.00387713	0.00511218
C. singaporensis	COG1227	0.00367889	0.00114965	0.000919722	0.0029891	0.000459861	0.00137958	0.00191609	0.00160951	0.00153095	0.0012802
C. singaporensis	COG1228	0.0922021	0.0997898	0.113586	0.0721982	0.0678295	0.0685193	0.101859	0.0695157	0.0108409	0.0023486
C. singaporensis	COG1229	0.00183944	0.00137958	0.00114965	0.00160951	0	0.000459861	0.00145623	0.000689792	0.000351225	0.000829026
C. singaporensis	COG1230	0.00988701	0.00919722	0.0108067	0.000459861	0.0029891	0.00206937	0.00996366	0.00183944	0.000807489	0.0012802
C. singaporensis	COG1231	0.0418474	0.0170149	0.0275917	0.00689792	0.0124162	0.013336	0.028818	0.0108834	0.0124616	0.00348201
C. singaporensis	COG1232	0.0551833	0.0319603	0.0303508	0.0239128	0.0142557	0.0128761	0.0391648	0.0170149	0.0138957	0.00601346
C. singaporensis	COG1233	0.107378	0.0742676	0.0774866	0.072888	0.0593221	0.0597819	0.0863772	0.0639973	0.0182579	0.00770296
C. singaporensis	COG1234	0.0498949	0.0416174	0.0418474	0.0186244	0.0515044	0.0515044	0.0444532	0.0405444	0.00471404	0.0189833
C. singaporensis	COG1235	0.0319603	0.0347195	0.0340297	0.0450664	0.0112666	0.0218434	0.0335699	0.0260588	0.00143592	0.0172897
C. singaporensis	COG1236	0.00712785	0.0310406	0.0508146	0.0216135	0.0807056	0.0738077	0.029661	0.0587089	0.021876	0.0323102
C. singaporensis	COG1237	0.00252924	0.000229931	0.000229931	0.000229931	0.000689792	0.000689792	0.000996366	0.000536505	0.0013275	0.000265501
C. singaporensis	COG1238	0.0227631	0.0211536	0.0227631	0.0124162	0.0117265	0.00873736	0.0222266	0.01096	0.000929253	0.00195554
C. singaporensis	COG1239	0.0259821	0.0142557	0.0119564	0.00459861	0.013336	0.0114965	0.0173981	0.00981037	0.0075224	0.00460627
C. singaporensis	COG1240	0.0480555	0.0409276	0.0349494	0.0110367	0.0163251	0.0114965	0.0413108	0.0129528	0.00656142	0.00292955
C. singaporensis	COG1241	0.00275917	0.0126462	0.0181645	0.0103469	0.0358692	0.0340297	0.01119	0.0267486	0.00780523	0.014234
C. singaporensis	COG1242	0	0	0.000229931	0.000919722	0	0	7.66435e-05	0.000306574	0.00013275	0.000531002
C. singaporensis	COG1243	0.00229931	0.0137958	0.0101169	0.0128761	0.0301209	0.0319603	0.00873736	0.0249858	0.00587111	0.0105275
C. singaporensis	COG1244	0.000459861	0.000459861	0.000689792	0	0	0	0.000536505	0	0.00013275	0
C. singaporensis	COG1245	0.00252924	0.0128761	0.0163251	0.00781764	0.0328801	0.0310406	0.0105768	0.0239128	0.00717958	0.0139691
C. singaporensis	COG1246	0.00344896	0.00436868	0.00804757	0.00367889	0.00252924	0.00505847	0.0052884	0.00375553	0.00243336	0.00126636
C. singaporensis	COG1247	0.0193142	0.00551833	0.00804757	0.0117265	0.00390882	0.00275917	0.01096	0.00613148	0.00734459	0.00487937
C. singaporensis	COG1249	0.155663	0.125542	0.158882	0.219584	0.13244	0.139568	0.146696	0.163864	0.0183901	0.0483862
C. singaporensis	COG1250	0.0724281	0.0535738	0.0602418	0.0954212	0.0673696	0.0671397	0.0620812	0.0766435	0.0095608	0.0162623
C. singaporensis	COG1251	0.00367889	0.00183944	0.00252924	0.00367889	0.00137958	0.00183944	0.00268252	0.00229931	0.000929253	0.00121668
C. singaporensis	COG1252	0.036559	0.062771	0.0696689	0.0567928	0.0869137	0.0797859	0.056333	0.0744975	0.0174687	0.0157414
C. singaporensis	COG1253	0.0781764	0.0984103	0.0905926	0.0767968	0.0811655	0.0901328	0.0890598	0.0826983	0.0102037	0.00679884
C. singaporensis	COG1254	0.0121863	0.029891	0.0278216	0.0174747	0.079326	0.0701288	0.0232996	0.0556432	0.00967987	0.0333732
C. singaporensis	COG1256	0.00252924	0.000459861	0	0.000689792	0.00275917	0.00229931	0.000996366	0.00191609	0.00134727	0.00108661
C. singaporensis	COG1257	0.0114965	0.0156353	0.0193142	0.0119564	0.0344896	0.0358692	0.015482	0.0274384	0.00391107	0.0134255
C. singaporensis	COG1258	0.000919722	0.0103469	0.0105768	0.00666798	0.0280515	0.0282815	0.00728113	0.0210003	0.00551034	0.0124127
C. singaporensis	COG1259	0.0349494	0.0542636	0.0388583	0.020004	0.0452963	0.0452963	0.0426904	0.0368655	0.0102114	0.0146025
C. singaporensis	COG1260	0.0239128	0.0494351	0.0512745	0.0324202	0.0717383	0.0678295	0.0415408	0.0573293	0.015294	0.0216603
C. singaporensis	COG1261	0.000919722	0.000689792	0	0	0	0	0.000536505	0	0.000478639	0
C. singaporensis	COG1262	0.156813	0.172908	0.149225	0.0588622	0.0855342	0.072658	0.159648	0.0723515	0.0120934	0.0133386
C. singaporensis	COG1266	0.0370188	0.0349494	0.0287413	0.0250624	0.0183944	0.0255223	0.0335699	0.0229931	0.00430775	0.00398915
C. singaporensis	COG1267	0.0163251	0.0223033	0.0255223	0.0402378	0.0163251	0.0236828	0.0213835	0.0267486	0.00466708	0.0122476
C. singaporensis	COG1268	0.0206937	0.019774	0.0160951	0.0310406	0.0243726	0.0213835	0.0188543	0.0255989	0.00243336	0.00494395
C. singaporensis	COG1269	0.00505847	0.0112666	0.013106	0.013336	0.0360991	0.0349494	0.00981037	0.0281282	0.00421679	0.0128233
C. singaporensis	COG1270	0.0337998	0.0227631	0.023223	0.0271318	0.0446065	0.0411576	0.0265953	0.037632	0.00624351	0.00925548
C. singaporensis	COG1271	0.00712785	0.00873736	0.00942715	0.0110367	0.0029891	0.00413875	0.00843079	0.00605484	0.00117991	0.00435251
C. singaporensis	COG1272	0.00206937	0	0	0.000229931	0.000459861	0.000919722	0.000689792	0.000536505	0.00119475	0.000351225
C. singaporensis	COG1273	0.0029891	0.0029891	0.00275917	0.000459861	0.000689792	0.000689792	0.00291245	0.000613148	0.00013275	0.00013275
C. singaporensis	COG1274	0.00712785	0.00551833	0.00505847	0	0.00229931	0.00275917	0.00590155	0.00168616	0.00108661	0.00147825
C. singaporensis	COG1276	0.0202339	0.0349494	0.0383984	0.0204638	0.0482854	0.046216	0.0311939	0.0383218	0.00964704	0.0155
C. singaporensis	COG1277	0.072658	0.109677	0.0733478	0.0110367	0.0234529	0.0220733	0.0852276	0.0188543	0.0211765	0.00680532
C. singaporensis	COG1278	0.0243726	0.0287413	0.0243726	0.0292012	0.0340297	0.0262121	0.0258289	0.0298143	0.00252226	0.00394472
C. singaporensis	COG1279	0.00137958	0.000229931	0	0.00436868	0	0.000689792	0.000536505	0.00168616	0.000739123	0.0023486
C. singaporensis	COG1280	0.00482854	0.0119564	0.0142557	0.0393181	0.0383984	0.039548	0.0103469	0.0390882	0.00491535	0.000608339
C. singaporensis	COG1281	0.013106	0.00643805	0.00666798	0.00482854	0.0052884	0.00551833	0.00873736	0.00521176	0.00378513	0.000351225
C. singaporensis	COG1282	0.0420773	0.0250624	0.023223	0.0448365	0.0282815	0.029661	0.0301209	0.0342596	0.0103953	0.00918572
C. singaporensis	COG1283	0.00275917	0.00229931	0.000919722	0.000459861	0.000459861	0	0.00199273	0.000306574	0.000957277	0.000265501
C. singaporensis	COG1285	0	0.000919722	0.00229931	0	0	0	0.00107301	0	0.00115729	0
C. singaporensis	COG1286	0.0250624	0.0241427	0.023223	0.0377086	0.00965708	0.0117265	0.0241427	0.0196974	0.000919722	0.0156325
C. singaporensis	COG1287	0.0223033	0.0250624	0.0190842	0.00919722	0.0834648	0.039548	0.02215	0.04407	0.00299204	0.0373397
C. singaporensis	COG1288	0.000459861	0.00459861	0.00482854	0.00321903	0.00160951	0.00183944	0.00329567	0.00222266	0.00245857	0.000870503
C. singaporensis	COG1290	0.092662	0.0572527	0.0669098	0.0846144	0.10071	0.0912824	0.0722748	0.0922021	0.0183042	0.00808689
C. singaporensis	COG1291	0.00275917	0.000459861	0.000689792	0.00160951	0.00459861	0.00160951	0.00130294	0.00260588	0.00126636	0.00172576
C. singaporensis	COG1292	0.026442	0.0170149	0.0163251	0.0174747	0.00781764	0.00781764	0.0199273	0.0110367	0.00565243	0.00557552
C. singaporensis	COG1293	0.0213835	0.0257522	0.0259821	0.0103469	0.0434569	0.0450664	0.0243726	0.0329567	0.00259119	0.0195972
C. singaporensis	COG1294	0.00114965	0.00321903	0.00229931	0.000229931	0.000459861	0.00137958	0.00222266	0.000689792	0.00103681	0.000608339
C. singaporensis	COG1295	0.0156353	0.0280515	0.0218434	0.0204638	0.0273617	0.023223	0.0218434	0.0236828	0.00620812	0.00347187
C. singaporensis	COG1296	0.0052884	0.00160951	0.00252924	0.0273617	0.00574826	0.00505847	0.00314238	0.0127228	0.00191455	0.0126824
C. singaporensis	COG1297	0.00758771	0.00229931	0.00781764	0.000229931	0.00160951	0.000919722	0.00590155	0.000919722	0.00312175	0.000689792
C. singaporensis	COG1298	0.00390882	0	0	0.000459861	0.00413875	0.00275917	0.00130294	0.00245259	0.00225676	0.00185851
C. singaporensis	COG1300	0.00367889	0.0029891	0.00137958	0.000459861	0.00114965	0.00137958	0.00268252	0.000996366	0.00117991	0.000478639
C. singaporensis	COG1301	0.0220733	0.0278216	0.0294311	0.0271318	0.0427671	0.039778	0.026442	0.036559	0.00386803	0.00829982
C. singaporensis	COG1303	0.00137958	0.0103469	0.00735778	0.00574826	0.0289712	0.0269019	0.00636141	0.0205405	0.00456592	0.0128521
C. singaporensis	COG1304	0.0388583	0.0485153	0.0494351	0.0223033	0.0315005	0.0347195	0.0456029	0.0295077	0.00585909	0.00644353
C. singaporensis	COG1305	0.0337998	0.039548	0.0229931	0.00689792	0.0103469	0.0124162	0.0321136	0.00988701	0.00840532	0.00278776
C. singaporensis	COG1306	0.00344896	0.00206937	0.00275917	0.000689792	0.000919722	0.00114965	0.00275917	0.000919722	0.000689792	0.000229931
C. singaporensis	COG1307	0.0103469	0.0269019	0.0236828	0.0213835	0.0278216	0.0188543	0.0203105	0.0226865	0.00877761	0.00462345
C. singaporensis	COG1308	0	0.00919722	0.00735778	0.00666798	0.0303508	0.0273617	0.00551833	0.0214602	0.00486671	0.0128973
C. singaporensis	COG1309	0.0388583	0.0255223	0.0266719	0.0273617	0.013106	0.0234529	0.0303508	0.0213069	0.00739004	0.00736615
C. singaporensis	COG1310	0.0250624	0.0489752	0.0510446	0.0223033	0.0767968	0.0813954	0.0416941	0.0601652	0.0144405	0.0328699
C. singaporensis	COG1311	0.000689792	0.013106	0.0158652	0.00758771	0.039548	0.0358692	0.00988701	0.0276683	0.00808362	0.0174873
C. singaporensis	COG1312	0.0328801	0.0577126	0.0289712	0.000459861	0.00758771	0.00781764	0.0398546	0.0052884	0.0155884	0.00418322
C. singaporensis	COG1314	0.0294311	0.0211536	0.0220733	0.0400079	0.0137958	0.0190842	0.0242193	0.024296	0.00453688	0.0138615
C. singaporensis	COG1315	0.00252924	0	0	0.000689792	0.00114965	0.00114965	0.000843079	0.000996366	0.00146025	0.000265501
C. singaporensis	COG1316	0.0183944	0.0052884	0.00505847	0.00252924	0.00804757	0.00942715	0.00958044	0.00666798	0.00763402	0.00365003
C. singaporensis	COG1317	0.0326501	0.0181645	0.0351794	0.227631	0.0204638	0.0216135	0.0286647	0.0899028	0.00918092	0.119278
C. singaporensis	COG1319	0.0942715	0.0841546	0.102779	0.0570228	0.0503548	0.0542636	0.093735	0.0538804	0.00932377	0.00335047
C. singaporensis	COG1320	0.00482854	0.00689792	0.00804757	0.00850743	0.000689792	0.000919722	0.00659134	0.00337231	0.00163126	0.00444863
C. singaporensis	COG1321	0.0186244	0.0618513	0.0554133	0.0289712	0.1329	0.126232	0.0452963	0.0960343	0.0233218	0.0581739
C. singaporensis	COG1322	0.0308107	0.0388583	0.0305808	0.0616214	0.042997	0.0418474	0.0334166	0.0488219	0.00471404	0.0110996
C. singaporensis	COG1324	0.0142557	0.0193142	0.0218434	0.0310406	0.0471358	0.0489752	0.0184711	0.0423839	0.00386347	0.00986649
C. singaporensis	COG1325	0.000919722	0.00160951	0.0082775	0.00689792	0.029661	0.0303508	0.00360224	0.0223033	0.00406355	0.0133459
C. singaporensis	COG1327	0.029891	0.0441467	0.0321903	0.0432269	0.0333399	0.0446065	0.0354093	0.0403911	0.00765361	0.00614536
C. singaporensis	COG1328	0.00390882	0.0257522	0.0225332	0.0190842	0.0607017	0.0715084	0.0173981	0.0504314	0.0117924	0.02768
C. singaporensis	COG1329	0.0158652	0.00850743	0.00735778	0.0211536	0.0103469	0.00482854	0.0105768	0.0121097	0.00461582	0.00830407
C. singaporensis	COG1330	0.00574826	0.00919722	0.00712785	0.00206937	0.00413875	0.0029891	0.00735778	0.00306574	0.00173594	0.00103681
C. singaporensis	COG1331	0.0636908	0.0979504	0.102779	0.0871437	0.0779464	0.109447	0.08814	0.0915123	0.0213109	0.0161983
C. singaporensis	COG1332	0.00436868	0.000689792	0	0.00137958	0	0.000689792	0.00168616	0.000689792	0.0023486	0.000689792
C. singaporensis	COG1333	0.0082775	0.00390882	0.0029891	0.00367889	0.00666798	0.00505847	0.00505847	0.00513511	0.00282543	0.00149602
C. singaporensis	COG1334	0.000459861	0	0	0.000229931	0.00114965	0.000459861	0.000153287	0.000613148	0.000265501	0.000478639
C. singaporensis	COG1335	0.0540337	0.0482854	0.049665	0.00965708	0.0126462	0.0105768	0.0506614	0.01096	0.00300086	0.00153095
C. singaporensis	COG1336	0.00988701	0.00942715	0.00804757	0.00804757	0.00413875	0.00459861	0.00912058	0.00559498	0.000957277	0.00213642
C. singaporensis	COG1337	0.00367889	0.00367889	0.00620812	0.00206937	0.00321903	0.00114965	0.00452197	0.00214602	0.00146025	0.00103681
C. singaporensis	COG1338	0.000919722	0	0.000459861	0.00137958	0.00206937	0.00114965	0.000459861	0.00153287	0.000459861	0.000478639
C. singaporensis	COG1339	0.00321903	0.0110367	0.00965708	0.00643805	0.0303508	0.0289712	0.00797092	0.02192	0.00417267	0.0134255
C. singaporensis	COG1340	0.00896729	0.00988701	0.00873736	0.0211536	0.000919722	0.00160951	0.00919722	0.00789428	0.000608339	0.0114881
C. singaporensis	COG1341	0.00459861	0.00275917	0.0052884	0	0.000689792	0	0.00421539	0.000229931	0.00130744	0.000398251
C. singaporensis	COG1343	0.039548	0.0333399	0.0317304	0.0280515	0.0457562	0.036329	0.0348728	0.0367122	0.00412809	0.00885854
C. singaporensis	COG1344	0.0082775	0.000919722	0.000229931	0.00183944	0.00367889	0.00436868	0.00314238	0.00329567	0.00446049	0.00130744
C. singaporensis	COG1345	0.000689792	0	0.000689792	0.00114965	0.00390882	0.00252924	0.000459861	0.00252924	0.000398251	0.00137958
C. singaporensis	COG1347	0.00436868	0.00459861	0.00252924	0.0029891	0.00206937	0.00183944	0.00383218	0.00229931	0.00113422	0.000608339
C. singaporensis	COG1348	0.00988701	0.00344896	0.00160951	0.00114965	0.00574826	0.0052884	0.00498183	0.00406211	0.00434644	0.00253272
C. singaporensis	COG1349	0.00367889	0.0029891	0.00114965	0.00229931	0.00137958	0.00252924	0.00260588	0.00206937	0.00130744	0.000608339
C. singaporensis	COG1350	0.00712785	0.00229931	0.00390882	0.00114965	0.00183944	0.00183944	0.00444532	0.00160951	0.00245857	0.000398251
C. singaporensis	COG1351	0.0310406	0.0411576	0.0452963	0.0386283	0.0577126	0.056333	0.0391648	0.0508913	0.00733379	0.0106424
C. singaporensis	COG1352	0.000689792	0	0	0.00137958	0.000229931	0.000459861	0.000229931	0.000689792	0.000398251	0.000608339
C. singaporensis	COG1353	0.0158652	0.0114965	0.00896729	0.0105768	0.00942715	0.0101169	0.0121097	0.0100403	0.00348959	0.000578646
C. singaporensis	COG1354	0.0337998	0.0218434	0.0202339	0.0340297	0.0223033	0.0225332	0.0252924	0.0262887	0.00741147	0.00670488
C. singaporensis	COG1355	0.00114965	0.00160951	0.00183944	0	0.000459861	0	0.00153287	0.000153287	0.000351225	0.000265501
C. singaporensis	COG1357	0.0751873	0.0287413	0.020004	0.0712785	0.0554133	0.0517344	0.0413108	0.0594754	0.0296613	0.010386
C. singaporensis	COG1358	0.00275917	0.0114965	0.0142557	0.00781764	0.0349494	0.0333399	0.00950379	0.025369	0.00600173	0.0152212
C. singaporensis	COG1359	0.0156353	0.0211536	0.0229931	0.00436868	0.00321903	0.00505847	0.0199273	0.00421539	0.00382911	0.000929253
C. singaporensis	COG1360	0.0181645	0.00896729	0.0114965	0.0204638	0.00781764	0.00896729	0.0128761	0.0124162	0.00475128	0.00699306
C. singaporensis	COG1361	0	0	0.00275917	0.000459861	0.00114965	0	0.000919722	0.000536505	0.00159301	0.000578646
C. singaporensis	COG1362	0.00367889	0.00183944	0.00551833	0.00160951	0.00183944	0.000689792	0.00367889	0.00137958	0.00183944	0.000608339
C. singaporensis	COG1363	0.0190842	0.0163251	0.0181645	0.00252924	0.00482854	0.00597819	0.0178579	0.00444532	0.0014049	0.00175612
C. singaporensis	COG1364	0.0466759	0.0602418	0.0678295	0.0650703	0.0570228	0.0535738	0.0582491	0.0585556	0.0107167	0.00589956
C. singaporensis	COG1366	0.059552	0.0475956	0.0542636	0.019774	0.0241427	0.0144856	0.0538037	0.0194675	0.00599144	0.00483583
C. singaporensis	COG1367	0.0144856	0.00505847	0.00574826	0.0052884	0.00321903	0.00229931	0.00843079	0.00360224	0.00525497	0.00153095
C. singaporensis	COG1368	0.00183944	0.00206937	0.00252924	0.000459861	0.00229931	0.00114965	0.00214602	0.00130294	0.000351225	0.000929253
C. singaporensis	COG1369	0	0.000919722	0.00344896	0.000919722	0.000229931	0.000919722	0.00145623	0.000689792	0.00178597	0.000398251
C. singaporensis	COG1370	0.000919722	0.00850743	0.0082775	0.00597819	0.0301209	0.0275917	0.00590155	0.0212303	0.00431592	0.0132691
C. singaporensis	COG1371	0.00505847	0.013336	0.013336	0.00505847	0.0321903	0.0287413	0.0105768	0.0219967	0.00477902	0.0147699
C. singaporensis	COG1372	0.0029891	0.000689792	0.00114965	0.00114965	0.000229931	0.00114965	0.00160951	0.000843079	0.00121668	0.000531002
C. singaporensis	COG1373	0.214065	0.257752	0.19912	0.304888	0.219584	0.252464	0.223646	0.258978	0.0304676	0.0430236
C. singaporensis	COG1376	0.0172448	0.0082775	0.0110367	0.0105768	0.00689792	0.00482854	0.0121863	0.00743442	0.00459286	0.00291144
C. singaporensis	COG1377	0.00275917	0	0.000459861	0.000459861	0.00183944	0.00137958	0.00107301	0.0012263	0.00147825	0.000702449
C. singaporensis	COG1378	0.0082775	0.0216135	0.0273617	0.019774	0.0705887	0.0673696	0.0190842	0.0525774	0.00979029	0.0284542
C. singaporensis	COG1379	0.0110367	0.00689792	0.00666798	0.000689792	0.00183944	0.00206937	0.00820086	0.00153287	0.00245857	0.000739123
C. singaporensis	COG1380	0.000689792	0	0.000459861	0	0	0	0.000383218	0	0.000351225	0
C. singaporensis	COG1381	0.0393181	0.0383984	0.0367889	0.0390882	0.0342596	0.0243726	0.0381685	0.0325735	0.0012802	0.00750128
C. singaporensis	COG1382	0.00160951	0.0128761	0.0135659	0.00620812	0.0342596	0.0317304	0.00935051	0.0240661	0.00671276	0.015517
C. singaporensis	COG1383	0	0.0119564	0.0103469	0.00436868	0.0271318	0.0271318	0.00743442	0.0195441	0.0064885	0.0131423
C. singaporensis	COG1384	0.0250624	0.0234529	0.023223	0.042997	0.039778	0.036559	0.0239128	0.039778	0.00100224	0.00321903
C. singaporensis	COG1385	0.019774	0.0177046	0.0156353	0.0110367	0.00850743	0.00896729	0.0177046	0.00950379	0.00206937	0.00134727
C. singaporensis	COG1386	0.0315005	0.0312706	0.0275917	0.0413875	0.0494351	0.0466759	0.0301209	0.0458328	0.0021934	0.00408949
C. singaporensis	COG1387	0.0177046	0.0142557	0.0103469	0.000689792	0.00459861	0.00574826	0.0141024	0.00367889	0.00368128	0.00265169
C. singaporensis	COG1388	0.0413875	0.0333399	0.023223	0.0126462	0.0160951	0.0167849	0.0326501	0.0151754	0.00910188	0.00221737
C. singaporensis	COG1389	0.00252924	0.0112666	0.00988701	0.0108067	0.0423072	0.0386283	0.00789428	0.0305808	0.00469719	0.0172233
C. singaporensis	COG1390	0.00183944	0.013336	0.0137958	0.00620812	0.0324202	0.0335699	0.00965708	0.0240661	0.00677418	0.0154761
C. singaporensis	COG1391	0.046216	0.0280515	0.039778	0.049665	0.0172448	0.0218434	0.0380152	0.0295844	0.00920967	0.0175417
C. singaporensis	COG1392	0.00137958	0.0105768	0.00873736	0.00712785	0.0588622	0.0278216	0.00689792	0.0312706	0.00486671	0.0260391
C. singaporensis	COG1393	0.0110367	0.00919722	0.0121863	0.0158652	0.00436868	0.00413875	0.0108067	0.00812421	0.00150776	0.00670488
C. singaporensis	COG1394	0.00390882	0.0124162	0.0124162	0.00850743	0.0372487	0.0349494	0.00958044	0.0269019	0.00491177	0.0159715
C. singaporensis	COG1395	0.00183944	0	0.00229931	0.000689792	0	0	0.00137958	0.000229931	0.00121668	0.000398251
C. singaporensis	COG1396	0.103699	0.0855342	0.0708186	0.146006	0.121633	0.121633	0.0866838	0.129757	0.0164702	0.0140715
C. singaporensis	COG1397	0.0275917	0.0140258	0.0156353	0.00896729	0.0135659	0.0103469	0.0190842	0.01096	0.00741147	0.00235982
C. singaporensis	COG1398	0.0310406	0.0167849	0.0188543	0.0427671	0.016555	0.0190842	0.0222266	0.0261354	0.00770296	0.0144588
C. singaporensis	COG1399	0.0213835	0.0154053	0.0108067	0.0029891	0.00781764	0.0029891	0.0158652	0.00459861	0.00530338	0.00278776
C. singaporensis	COG1400	0.000919722	0.00804757	0.0101169	0.00597819	0.029661	0.0303508	0.00636141	0.0219967	0.00482489	0.0138767
C. singaporensis	COG1401	0.0124162	0.00643805	0.00873736	0.0204638	0.00804757	0.00643805	0.00919722	0.0116498	0.00301551	0.00767546
C. singaporensis	COG1402	0.062771	0.0636908	0.0386283	0.0177046	0.0489752	0.0508146	0.05503	0.0391648	0.0142117	0.0186078
C. singaporensis	COG1403	0.189463	0.203718	0.259592	0.19843	0.170838	0.176127	0.217591	0.181798	0.0370654	0.0146441
C. singaporensis	COG1404	0.0494351	0.0565629	0.0455262	0.0747274	0.0558731	0.0643805	0.0505081	0.0649937	0.00559603	0.00944209
C. singaporensis	COG1405	0.00758771	0.0505847	0.056333	0.0319603	0.163251	0.156813	0.0381685	0.117341	0.0266392	0.074012
C. singaporensis	COG1407	0.000919722	0.0147156	0.0149455	0.00620812	0.0315005	0.0301209	0.0101936	0.0226098	0.00803222	0.014221
C. singaporensis	COG1408	0.00597819	0.0124162	0.0167849	0.00735778	0.036329	0.0356392	0.0117265	0.026442	0.00543629	0.016531
C. singaporensis	COG1409	0.0213835	0.0308107	0.0326501	0.0213835	0.0349494	0.0370188	0.0282815	0.0311173	0.00604416	0.00849292
[truncated: 5,476 more rows]

## Sheet: Fig2
Species	KO ID	Function	Broad category	Mean Control C. singaporensis	Mean Seep C. singaporensis	p-value
[truncated: 116 more rows]

[truncated: 22 more sheets: Fig3a, Fig3b, Fig3c, Fig3d, FigS2, FigS5, FigS6, FigS7, FigS8, FigS9, FigS10, FigS12, FigS13, FigS14, FigS15, FigS16, FigS17, FigS18, KO-p-C.sin, COG-p-C.sin …]
